# Supplementary material for: Prediction of virus-host associations using protein language models and multiple instance learning
Source: PLoS Comput Biol. 2024 Nov 19;20(11):e1012597. doi: 10.1371/journal.pcbi.1012597 (PMC11614202; doi:10.1371/journal.pcbi.1012597)
Supplement: S7 Table — This table includes the test viruses used to compare EvoMIL and recent prokaryotic host species prediction approaches. (XLSX) [file pcbi.1012597.s007.xlsx]

## Sheet: Table_S7_reference_virus_364
Virus Id	Virus name	Viral genome length (bp)	Host species	Host taxonomic classification	Host taxonomic classification ‚Äì GTDB (closest species available)	Predicted lifecycle	Source of predicted lifecycle	Genome
CP019719	Paenibacillus phage phiERICV	45618	Paenibacillus larvae subsp. larvae strain Eric_V	Bacteria;Firmicutes;Bacilli;Bacillales;Paenibacillaceae;Paenibacillus	d__Bacteria;p__Firmicutes;c__Bacilli;o__Paenibacillales;f__Paenibacillaceae;g__Paenibacillus_H;s__Paenibacillus_H larvae	Temperate	BacPhlip prediction	CP019719
CP025712	Escherichia phage YDC107_1	46701	Escherichia coli YDC107	Bacteria;Proteobacteria;Gammaproteobacteria;Enterobacterales;Enterobacteriaceae;Escherichia	d__Bacteria;p__Proteobacteria;c__Gammaproteobacteria;o__Enterobacterales;f__Enterobacteriaceae;g__Escherichia;s__Escherichia flexneri	Virulent	BacPhlip prediction	CP025712
CP025713	Escherichia phage YDC107_2	18617	Escherichia coli YCD107	Bacteria;Proteobacteria;Gammaproteobacteria;Enterobacterales;Enterobacteriaceae;Escherichia	d__Bacteria;p__Proteobacteria;c__Gammaproteobacteria;o__Enterobacterales;f__Enterobacteriaceae;g__Escherichia;s__Escherichia flexneri	Temperate	BacPhlip prediction	CP025713
FJ483841	Escherichia virus Qbeta	4221	Escherichia coli	Bacteria;Proteobacteria;Gammaproteobacteria;Enterobacterales;Enterobacteriaceae;Escherichia	d__Bacteria;p__Proteobacteria;c__Gammaproteobacteria;o__Enterobacterales;f__Enterobacteriaceae;g__Escherichia;s__Escherichia flexneri	Virulent	BacPhlip prediction	FJ483841
FJ539134	Escherichia virus FI	4273	Escherichia coli	Bacteria;Proteobacteria;Gammaproteobacteria;Enterobacterales;Enterobacteriaceae;Escherichia	d__Bacteria;p__Proteobacteria;c__Gammaproteobacteria;o__Enterobacterales;f__Enterobacteriaceae;g__Escherichia;s__Escherichia flexneri	Virulent	BacPhlip prediction	FJ539134
GQ900512	Staphylococcus phage SAP090D	10726	Staphylococcus aureus strain SK1700	Bacteria;Firmicutes;Bacilli;Bacillales;Staphylococcaceae;Staphylococcus	d__Bacteria;p__Firmicutes;c__Bacilli;o__Staphylococcales;f__Staphylococcaceae;g__Staphylococcus;s__Staphylococcus aureus	Unknown		GQ900512
GU233956	Bacillus phage 11143	39077	Bacillus cereus	Bacteria;Firmicutes;Bacilli;Bacillales;Bacillaceae;Bacillus	d__Bacteria;p__Firmicutes;c__Bacilli;o__Bacillales;f__Bacillaceae_G;g__Bacillus_A;s__Bacillus_A bombysepticus	Temperate	BacPhlip prediction	GU233956
JQ011316	Escherichia phage TL-2011a	24084	Escherichia coli O103:H25 strain NIPH-11060707/NVH-848	Bacteria;Proteobacteria;Gammaproteobacteria;Enterobacterales;Enterobacteriaceae;Escherichia	d__Bacteria;p__Proteobacteria;c__Gammaproteobacteria;o__Enterobacterales;f__Enterobacteriaceae;g__Escherichia;s__Escherichia flexneri	Unknown		JQ011316
JQ966307	Escherichia phage MS2	3525	Escherichia coli	Bacteria;Proteobacteria;Gammaproteobacteria;Enterobacterales;Enterobacteriaceae;Escherichia	d__Bacteria;p__Proteobacteria;c__Gammaproteobacteria;o__Enterobacterales;f__Enterobacteriaceae;g__Escherichia;s__Escherichia flexneri	Virulent	BacPhlip prediction	JQ966307
KC139516	Salmonella phage FSL SP-016	46698	Salmonella enterica	Bacteria;Proteobacteria;Gammaproteobacteria;Enterobacterales;Enterobacteriaceae;Salmonella	d__Bacteria;p__Proteobacteria;c__Gammaproteobacteria;o__Enterobacterales;f__Enterobacteriaceae;g__Salmonella;s__Salmonella enterica	Temperate	BacPhlip prediction	KC139516
KC900378	Pseudomonas phage LKA5	64746	Pseudomonas aeruginosa PAO1	Bacteria;Proteobacteria;Gammaproteobacteria;Pseudomonadales;Pseudomonadaceae;Pseudomonas	d__Bacteria;p__Proteobacteria;c__Gammaproteobacteria;o__Pseudomonadales;f__Pseudomonadaceae;g__Pseudomonas;s__Pseudomonas aeruginosa	Temperate	BacPhlip prediction	KC900378
KF030445	Escherichia phage 1720a-02	47343	Escherichia coli strain O174:H21 isolate 1720a	Bacteria;Proteobacteria;Gammaproteobacteria;Enterobacterales;Enterobacteriaceae;Escherichia	d__Bacteria;p__Proteobacteria;c__Gammaproteobacteria;o__Enterobacterales;f__Enterobacteriaceae;g__Escherichia;s__Escherichia flexneri	Temperate	BacPhlip prediction and genome annotation	KF030445
KJ410740	Synechococcus phage S-EIVl	79178	Synechococcus sp. PCCC-A2c	Bacteria;Cyanobacteria;Synechococcales;Synechococcaceae;Synechococcus	d__Bacteria;p__Cyanobacteria;c__Cyanobacteriia;o__PCC-6307;f__Cyanobiaceae;g__Synechococcus_E;s__Synechococcus_E sp002724845	Virulent	BacPhlip prediction	KJ410740
KJ608189	Leuconostoc phage LLC-1	50014	Lactococcus lactis	Bacteria;Firmicutes;Bacilli;Lactobacillales;Leuconostocaceae;Leuconostoc	d__Bacteria;p__Firmicutes;c__Bacilli;o__Lactobacillales;f__Streptococcaceae;g__Lactococcus;s__Lactococcus lactis	Temperate	BacPhlip prediction	KJ608189
KJ959591	Pseudomonas phage PAN70	39673	Pseudomonas aeruginosa	Bacteria;Proteobacteria;Gammaproteobacteria;Pseudomonadales;Pseudomonadaceae;Pseudomonas	d__Bacteria;p__Proteobacteria;c__Gammaproteobacteria;o__Pseudomonadales;f__Pseudomonadaceae;g__Pseudomonas;s__Pseudomonas aeruginosa	Temperate	BacPhlip prediction	KJ959591
KP972568	Vibrio phage pre-CTX	6722	Vibrio cholerae 18362	Bacteria;Proteobacteria;Gammaproteobacteria;Vibrionales;Vibrionaceae;Vibrio	d__Bacteria;p__Proteobacteria;c__Gammaproteobacteria;o__Enterobacterales;f__Vibrionaceae;g__Vibrio;s__Vibrio cholerae	Virulent	BacPhlip prediction	KP972568
KT070866	Bacillus phage PBC4	80647	Bacillus cereus	Bacteria;Firmicutes;Bacilli;Bacillales;Bacillaceae;Bacillus	d__Bacteria;p__Firmicutes;c__Bacilli;o__Bacillales;f__Bacillaceae_G;g__Bacillus_A;s__Bacillus_A bombysepticus	Temperate	BacPhlip prediction	KT070866
KT070867	Bacillus phage PBC2	168689	Bacillus cereus	Bacteria;Firmicutes;Bacilli;Bacillales;Bacillaceae;Bacillus	d__Bacteria;p__Firmicutes;c__Bacilli;o__Bacillales;f__Bacillaceae_G;g__Bacillus_A;s__Bacillus_A bombysepticus	Temperate	BacPhlip prediction	KT070867
KT070868	Bacillus phage PBC5	56332	Bacillus cereus	Bacteria;Firmicutes;Bacilli;Bacillales;Bacillaceae;Bacillus	d__Bacteria;p__Firmicutes;c__Bacilli;o__Bacillales;f__Bacillaceae_G;g__Bacillus_A;s__Bacillus_A bombysepticus	Virulent	BacPhlip prediction	KT070868
KT367887	Klebsiella phage vB_Kp3	48493	Klebsiella pneumoniae	Bacteria;Proteobacteria;Gammaproteobacteria;Enterobacterales;Enterobacteriaceae;Klebsiella	d__Bacteria;p__Proteobacteria;c__Gammaproteobacteria;o__Enterobacterales;f__Enterobacteriaceae;g__Klebsiella;s__Klebsiella pneumoniae	Virulent	BacPhlip prediction	KT367887
KT372714	Bacillus phage vB_BtS_BMBtp16	34979	Bacillus thuringiensis YBT-1518	Bacteria;Firmicutes;Bacilli;Bacillales;Bacillaceae;Bacillus	d__Bacteria;p__Firmicutes;c__Bacilli;o__Bacillales;f__Bacillaceae_G;g__Bacillus_A;s__Bacillus_A thuringiensis	Temperate	BacPhlip prediction and genome annotation	KT372714
KT588073	Acinetobacter phage Ab105-3phi	63785	Acinetobacter baumannii Ab105	Bacteria;Proteobacteria;Gammaproteobacteria;Pseudomonadales;Moraxellaceae;Acinetobacter	d__Bacteria;p__Proteobacteria;c__Gammaproteobacteria;o__Pseudomonadales;f__Moraxellaceae;g__Acinetobacter;s__Acinetobacter baumannii	Temperate	BacPhlip prediction	KT588073
KT588075	Acinetobacter phage Ab105-2phi	61304	Acinetobacter baumannii Ab105	Bacteria;Proteobacteria;Gammaproteobacteria;Pseudomonadales;Moraxellaceae;Acinetobacter	d__Bacteria;p__Proteobacteria;c__Gammaproteobacteria;o__Pseudomonadales;f__Moraxellaceae;g__Acinetobacter;s__Acinetobacter baumannii	Unknown		KT588075
KT852578	Bacillus phage BMBtp1	35838	Bacillus thuringiensis YBT-1765	Bacteria;Firmicutes;Bacilli;Bacillales;Bacillaceae;Bacillus	d__Bacteria;p__Firmicutes;c__Bacilli;o__Bacillales;f__Bacillaceae_G;g__Bacillus_A;s__Bacillus_A thuringiensis	Temperate	BacPhlip prediction	KT852578
KT887557	Pseudomonas phage phi1	57218	Pseudomonas aeruginosa WH-SGI-V-07651	Bacteria;Proteobacteria;Gammaproteobacteria;Pseudomonadales;Pseudomonadaceae;Pseudomonas	d__Bacteria;p__Proteobacteria;c__Gammaproteobacteria;o__Pseudomonadales;f__Pseudomonadaceae;g__Pseudomonas;s__Pseudomonas aeruginosa	Temperate	BacPhlip prediction	KT887557
KU052037	Escherichia phage Rac-SA53	52291	Escherichia coli SA53	Bacteria;Proteobacteria;Gammaproteobacteria;Enterobacterales;Enterobacteriaceae;Escherichia	d__Bacteria;p__Proteobacteria;c__Gammaproteobacteria;o__Enterobacterales;f__Enterobacteriaceae;g__Escherichia;s__Escherichia flexneri	Temperate	BacPhlip prediction and genome annotation	KU052037
KU052038	Escherichia phage SerU-LTIIb	10126	Escherichia coli 41	Bacteria;Proteobacteria;Gammaproteobacteria;Enterobacterales;Enterobacteriaceae;Escherichia	d__Bacteria;p__Proteobacteria;c__Gammaproteobacteria;o__Enterobacterales;f__Enterobacteriaceae;g__Escherichia;s__Escherichia flexneri	Temperate	Genome annotation	KU052038
KU204984	Pseudomonas phage AAT-1	57599	Pseudomonas aeruginosa PA14	Bacteria;Proteobacteria;Gammaproteobacteria;Pseudomonadales;Pseudomonadaceae;Pseudomonas	d__Bacteria;p__Proteobacteria;c__Gammaproteobacteria;o__Pseudomonadales;f__Pseudomonadaceae;g__Pseudomonas;s__Pseudomonas aeruginosa	Unknown		KU204984
KX156762	Staphylococcus phage vB_SauS_IMEP5	44677	Staphylococcus aureus	Bacteria;Firmicutes;Bacilli;Bacillales;Staphylococcaceae;Staphylococcus	d__Bacteria;p__Firmicutes;c__Bacilli;o__Staphylococcales;f__Staphylococcaceae;g__Staphylococcus;s__Staphylococcus aureus	Temperate	BacPhlip prediction	KX156762
KX160204	Lactococcus phage 38502	34067	Lactococcus lactis	Bacteria;Firmicutes;Bacilli;Lactobacillales;Streptococcaceae;Lactococcus	d__Bacteria;p__Firmicutes;c__Bacilli;o__Lactobacillales;f__Streptococcaceae;g__Lactococcus;s__Lactococcus lactis	Unknown		KX160204
KX160205	Lactococcus phage 49801	35800	Lactococcus lactis	Bacteria;Firmicutes;Bacilli;Lactobacillales;Streptococcaceae;Lactococcus	d__Bacteria;p__Firmicutes;c__Bacilli;o__Lactobacillales;f__Streptococcaceae;g__Lactococcus;s__Lactococcus lactis	Virulent	BacPhlip prediction	KX160205
KX160208	Lactococcus phage 53802	36445	Lactococcus lactis	Bacteria;Firmicutes;Bacilli;Lactobacillales;Streptococcaceae;Lactococcus	d__Bacteria;p__Firmicutes;c__Bacilli;o__Lactobacillales;f__Streptococcaceae;g__Lactococcus;s__Lactococcus lactis	Unknown		KX160208
KX160214	Lactococcus phage 98103	35904	Lactococcus lactis	Bacteria;Firmicutes;Bacilli;Lactobacillales;Streptococcaceae;Lactococcus	d__Bacteria;p__Firmicutes;c__Bacilli;o__Lactobacillales;f__Streptococcaceae;g__Lactococcus;s__Lactococcus lactis	Virulent	BacPhlip prediction	KX160214
KX160218	Lactococcus phage 98204	38334	Lactococcus lactis	Bacteria;Firmicutes;Bacilli;Lactobacillales;Streptococcaceae;Lactococcus	d__Bacteria;p__Firmicutes;c__Bacilli;o__Lactobacillales;f__Streptococcaceae;g__Lactococcus;s__Lactococcus lactis	Unknown		KX160218
KX160219	Lactococcus phage C41431	31446	Lactococcus lactis	Bacteria;Firmicutes;Bacilli;Lactobacillales;Streptococcaceae;Lactococcus	d__Bacteria;p__Firmicutes;c__Bacilli;o__Lactobacillales;f__Streptococcaceae;g__Lactococcus;s__Lactococcus lactis	Unknown		KX160219
KX160220	Lactococcus phage Dub35A	35188	Lactococcus lactis	Bacteria;Firmicutes;Bacilli;Lactobacillales;Streptococcaceae;Lactococcus	d__Bacteria;p__Firmicutes;c__Bacilli;o__Lactobacillales;f__Streptococcaceae;g__Lactococcus;s__Lactococcus lactis	Temperate	BacPhlip prediction	KX160220
KX190832	Bacillus phage vB_BtS_BMBtp13	26471	Bacillus thuringiensis BGSC 4R1	Bacteria;Firmicutes;Bacilli;Bacillales;Bacillaceae;Bacillus	d__Bacteria;p__Firmicutes;c__Bacilli;o__Bacillales;f__Bacillaceae_G;g__Bacillus_A;s__Bacillus_A thuringiensis	Temperate	BacPhlip prediction	KX190832
KX190835	Bacillus phage vB_BtS_BMBtp15	34986	Bacillus thuringiensis BGSC 4AE1	Bacteria;Firmicutes;Bacilli;Bacillales;Bacillaceae;Bacillus	d__Bacteria;p__Firmicutes;c__Bacilli;o__Bacillales;f__Bacillaceae_G;g__Bacillus_A;s__Bacillus_A thuringiensis	Temperate	BacPhlip prediction	KX190835
KX227759	Bacillus phage PfIS075	48709	Bacillus cereus IS075	Bacteria;Firmicutes;Bacilli;Bacillales;Bacillaceae;Bacillus	d__Bacteria;p__Firmicutes;c__Bacilli;o__Bacillales;f__Bacillaceae_G;g__Bacillus_A;s__Bacillus_A paranthracis	Unknown		KX227759
KY000079	Acinetobacter phage AM24	97177	Acinetobacter baumannii	Bacteria;Proteobacteria;Gammaproteobacteria;Pseudomonadales;Moraxellaceae;Acinetobacter	d__Bacteria;p__Proteobacteria;c__Gammaproteobacteria;o__Pseudomonadales;f__Moraxellaceae;g__Acinetobacter;s__Acinetobacter baumannii	Virulent	BacPhlip prediction	KY000079
KY249644	Synechococcus virus S-ESS1	60362	Synechococcus sp.	Bacteria;Cyanobacteria;Synechococcales;Synechococcaceae;Synechococcus	d__Bacteria;p__Cyanobacteria;c__Cyanobacteriia;o__PCC-6307;f__Cyanobiaceae;g__Synechococcus_E;s__Synechococcus_E sp002724845	Virulent	BacPhlip prediction	KY249644
KY271395	Klebsiella phage 2b LV-2017	44279	Klebsiella pneumoniae KH43	Bacteria;Proteobacteria;Gammaproteobacteria;Enterobacterales;Enterobacteriaceae;Klebsiella	d__Bacteria;p__Proteobacteria;c__Gammaproteobacteria;o__Enterobacterales;f__Enterobacteriaceae;g__Klebsiella;s__Klebsiella pneumoniae	Temperate	BacPhlip prediction	KY271395
KY271396	Klebsiella phage 2 LV-2017	44400	Klebsiella pneumoniae H151440672	Bacteria;Proteobacteria;Gammaproteobacteria;Enterobacterales;Enterobacteriaceae;Klebsiella	d__Bacteria;p__Proteobacteria;c__Gammaproteobacteria;o__Enterobacterales;f__Enterobacteriaceae;g__Klebsiella;s__Klebsiella pneumoniae	Temperate	BacPhlip prediction	KY271396
KY271400	Klebsiella phage 6 LV-2017	19260	Klebsiella pneumoniae KH43	Bacteria;Proteobacteria;Gammaproteobacteria;Enterobacterales;Enterobacteriaceae;Klebsiella	d__Bacteria;p__Proteobacteria;c__Gammaproteobacteria;o__Enterobacterales;f__Enterobacteriaceae;g__Klebsiella;s__Klebsiella pneumoniae	Temperate	BacPhlip prediction	KY271400
KY271401	Klebsiella phage 1 LV-2017	29880	Klebsiella pneumoniae KH43	Bacteria;Proteobacteria;Gammaproteobacteria;Enterobacterales;Enterobacteriaceae;Klebsiella	d__Bacteria;p__Proteobacteria;c__Gammaproteobacteria;o__Enterobacterales;f__Enterobacteriaceae;g__Klebsiella;s__Klebsiella pneumoniae	Temperate	BacPhlip prediction	KY271401
KY295895	Escherichia phage G AB-2017	41519	Escherichia coli O18ac:K1:H7 ColV+	Bacteria;Proteobacteria;Gammaproteobacteria;Enterobacterales;Enterobacteriaceae;Escherichia	d__Bacteria;p__Proteobacteria;c__Gammaproteobacteria;o__Enterobacterales;f__Enterobacteriaceae;g__Escherichia;s__Escherichia flexneri	Unknown		KY295895
KY653128	Staphylococcus phage IME1364_01	12366	Staphylococcus aureus IME1364	Bacteria;Firmicutes;Bacilli;Bacillales;Staphylococcaceae;Staphylococcus	d__Bacteria;p__Firmicutes;c__Bacilli;o__Staphylococcales;f__Staphylococcaceae;g__Staphylococcus;s__Staphylococcus aureus	Temperate	BacPhlip prediction and genome annotation	KY653128
KY707339	Pseudomonas phage JBD68	39841	Pseudomonas aeruginosa PAO1	Bacteria;Proteobacteria;Gammaproteobacteria;Pseudomonadales;Pseudomonadaceae;Pseudomonas	d__Bacteria;p__Proteobacteria;c__Gammaproteobacteria;o__Pseudomonadales;f__Pseudomonadaceae;g__Pseudomonas;s__Pseudomonas aeruginosa	Temperate	BacPhlip prediction	KY707339
KY709687	Salmonella phage 29485	51738	Salmonella enterica subsp. enterica serovar Rissen	Bacteria;Proteobacteria;Gammaproteobacteria;Enterobacterales;Enterobacteriaceae;Salmonella	d__Bacteria;p__Proteobacteria;c__Gammaproteobacteria;o__Enterobacterales;f__Enterobacteriaceae;g__Salmonella;s__Salmonella enterica	Temperate	BacPhlip prediction	KY709687
KY860935	Salmonella phage LPST10	47657	Salmonella enterica serovar Typhimurium ATCC 14028	Bacteria;Proteobacteria;Gammaproteobacteria;Enterobacterales;Enterobacteriaceae;Salmonella	d__Bacteria;p__Proteobacteria;c__Gammaproteobacteria;o__Enterobacterales;f__Enterobacteriaceae;g__Salmonella;s__Salmonella enterica	Virulent	BacPhlip prediction	KY860935
KY945241	Synechococcus phage S-H35	174231	Synechococcus sp. WH8102	Bacteria;Cyanobacteria;Synechococcales;Synechococcaceae;Synechococcus	d__Bacteria;p__Cyanobacteria;c__Cyanobacteriia;o__PCC-6307;f__Cyanobiaceae;g__Synechococcus_E;s__Synechococcus_E sp002724845	Virulent	BacPhlip prediction	KY945241
LC371242	Escherichia phage EcS1	175437	Escherichia coli	Bacteria;Proteobacteria;Gammaproteobacteria;Enterobacterales;Enterobacteriaceae;Escherichia	d__Bacteria;p__Proteobacteria;c__Gammaproteobacteria;o__Enterobacterales;f__Enterobacteriaceae;g__Escherichia;s__Escherichia flexneri	Unknown		LC371242
LC553734	Escherichia phage EK010	78078	Escherichia coli	Bacteria;Proteobacteria;Gammaproteobacteria;Enterobacterales;Enterobacteriaceae;Escherichia	d__Bacteria;p__Proteobacteria;c__Gammaproteobacteria;o__Enterobacterales;f__Enterobacteriaceae;g__Escherichia;s__Escherichia flexneri	Virulent	BacPhlip prediction	LC553734
LC554890	Ralstonia phage RP13	170942	Ralstonia solanacearum	Bacteria;Proteobacteria;Betaproteobacteria;Burkholderiales;Burkholderiaceae;Ralstonia	d__Bacteria;p__Proteobacteria;c__Gammaproteobacteria;o__Burkholderiales;f__Burkholderiaceae;g__Ralstonia;s__Ralstonia pseudosolanacearum	Virulent	BacPhlip prediction	LC554890
LC576631	Staphylococcus phage vB_SauH_DELF3	136569	Staphylococcus aureus	Bacteria;Firmicutes;Bacilli;Bacillales;Staphylococcaceae;Staphylococcus	d__Bacteria;p__Firmicutes;c__Bacilli;o__Staphylococcales;f__Staphylococcaceae;g__Staphylococcus;s__Staphylococcus aureus	Unknown		LC576631
LC597490	Bacillus phage vB_BceM_WH1	229829	Bacillus cereus	Bacteria;Firmicutes;Bacilli;Bacillales;Bacillaceae;Bacillus	d__Bacteria;p__Firmicutes;c__Bacilli;o__Bacillales;f__Bacillaceae_G;g__Bacillus_A;s__Bacillus_A bombysepticus	Virulent	BacPhlip prediction	LC597490
LN997803	Escherichia phage phi467	38594	Escherichia coli strain EF467	Bacteria;Proteobacteria;Gammaproteobacteria;Enterobacterales;Enterobacteriaceae;Escherichia	d__Bacteria;p__Proteobacteria;c__Gammaproteobacteria;o__Enterobacterales;f__Enterobacteriaceae;g__Escherichia;s__Escherichia flexneri	Temperate	BacPhlip prediction	LN997803
MF001358	Enterococcus phage EF1	141996	Enterococcus faecalis	Bacteria;Firmicutes;Bacilli;Lactobacillales;Enterococcaceae;Enterococcus	d__Bacteria;p__Firmicutes;c__Bacilli;o__Lactobacillales;f__Enterococcaceae;g__Enterococcus;s__Enterococcus faecalis	Virulent	BacPhlip prediction	MF001358
MF140427	Arthrobacter phage Shrooms	59707	Arthrobacter sp. ATCC 21022	Bacteria;Actinobacteria;Actinobacteria;Micrococcales;Micrococcaceae;Arthrobacter	d__Bacteria;p__Actinobacteriota;c__Actinomycetia;o__Actinomycetales;f__Micrococcaceae;g__Paenarthrobacter;s__Paenarthrobacter ureafaciens	Unknown		MF140427
MF153391	Escherichia phage ST20	44517	Escherichia coli O165:H8	Bacteria;Proteobacteria;Gammaproteobacteria;Enterobacterales;Enterobacteriaceae;Escherichia	d__Bacteria;p__Proteobacteria;c__Gammaproteobacteria;o__Enterobacterales;f__Enterobacteriaceae;g__Escherichia;s__Escherichia flexneri	Virulent	BacPhlip prediction	MF153391
MF155889	Vibrio virus CTXphi	6698	Vibrio cholerae R-17917	Bacteria;Proteobacteria;Gammaproteobacteria;Vibrionales;Vibrionaceae;Vibrio	d__Bacteria;p__Proteobacteria;c__Gammaproteobacteria;o__Enterobacterales;f__Vibrionaceae;g__Vibrio;s__Vibrio cholerae	Virulent	BacPhlip prediction	MF155889
MF158037	Salmonella phage St162	42701	Salmonella enterica sv. typhimurium	Bacteria;Proteobacteria;Gammaproteobacteria;Enterobacterales;Enterobacteriaceae;Salmonella	d__Bacteria;p__Proteobacteria;c__Gammaproteobacteria;o__Enterobacterales;f__Enterobacteriaceae;g__Salmonella;s__Salmonella enterica	Virulent	BacPhlip prediction	MF158037
MF374379	Escherichia phage DN1	41559	Escherichia coli c1a	Bacteria;Proteobacteria;Gammaproteobacteria;Enterobacterales;Enterobacteriaceae;Escherichia	d__Bacteria;p__Proteobacteria;c__Gammaproteobacteria;o__Enterobacterales;f__Enterobacteriaceae;g__Escherichia;s__Escherichia flexneri	Virulent	BacPhlip prediction	MF374379
MF418016	Bacillus phage vB_BceM-HSE3	124002	Bacillus cereus	Bacteria;Firmicutes;Bacilli;Bacillales;Bacillaceae;Bacillus	d__Bacteria;p__Firmicutes;c__Bacilli;o__Bacillales;f__Bacillaceae_G;g__Bacillus_A;s__Bacillus_A bombysepticus	Virulent	BacPhlip prediction	MF418016
MF476925	Klebsiella phage YMC16/01/N133_KPN_BP	58387	Klebsiella pneumoniae YMC16/01/N133	Bacteria;Proteobacteria;Gammaproteobacteria;Enterobacterales;Enterobacteriaceae;Klebsiella	d__Bacteria;p__Proteobacteria;c__Gammaproteobacteria;o__Enterobacterales;f__Enterobacteriaceae;g__Klebsiella;s__Klebsiella pneumoniae	Temperate	BacPhlip prediction	MF476925
MF612073	Klebsiella phage SopranoGao	61644	Klebsiella pneumoniae 51503	Bacteria;Proteobacteria;Gammaproteobacteria;Enterobacterales;Enterobacteriaceae;Klebsiella	d__Bacteria;p__Proteobacteria;c__Gammaproteobacteria;o__Enterobacterales;f__Enterobacteriaceae;g__Klebsiella;s__Klebsiella pneumoniae	Temperate	BacPhlip prediction	MF612073
MF695815	Klebsiella phage KPP5665-2	39241	Klebsiella pneumoniae	Bacteria;Proteobacteria;Gammaproteobacteria;Enterobacterales;Enterobacteriaceae;Klebsiella	d__Bacteria;p__Proteobacteria;c__Gammaproteobacteria;o__Enterobacterales;f__Enterobacteriaceae;g__Klebsiella;s__Klebsiella pneumoniae	Temperate	BacPhlip prediction	MF695815
MF807953	Escherichia phage Ayreon	44708	Escherichia coli K12	Bacteria;Proteobacteria;Gammaproteobacteria;Enterobacterales;Enterobacteriaceae;Escherichia	d__Bacteria;p__Proteobacteria;c__Gammaproteobacteria;o__Enterobacterales;f__Enterobacteriaceae;g__Escherichia;s__Escherichia flexneri	Temperate	BacPhlip prediction	MF807953
MF919521	Gordonia phage Lysidious	50948	Gordonia terrae 3612	Bacteria;Actinobacteria;Actinobacteria;Corynebacteriales;Gordoniaceae;Gordonia	d__Bacteria;p__Actinobacteriota;c__Actinomycetia;o__Mycobacteriales;f__Mycobacteriaceae;g__Gordonia;s__Gordonia terrae	Temperate	BacPhlip prediction	MF919521
MG197810	Klebsiella phage 1611E-K2-1	47797	Klebsiella pneumoniae	Bacteria;Proteobacteria;Gammaproteobacteria;Enterobacterales;Enterobacteriaceae;Klebsiella	d__Bacteria;p__Proteobacteria;c__Gammaproteobacteria;o__Enterobacterales;f__Enterobacteriaceae;g__Klebsiella;s__Klebsiella pneumoniae	Virulent	BacPhlip prediction	MG197810
MG197996	Escherichia phage APC_JM3.2	39761	Escherichia coli	Bacteria;Proteobacteria;Gammaproteobacteria;Enterobacterales;Enterobacteriaceae;Escherichia	d__Bacteria;p__Proteobacteria;c__Gammaproteobacteria;o__Enterobacterales;f__Enterobacteriaceae;g__Escherichia;s__Escherichia flexneri	Temperate	BacPhlip prediction	MG197996
MG198779	Arthrobacter phage Urla	43940	Arthrobacter sp. ATCC 21022	Bacteria;Actinobacteria;Actinobacteria;Micrococcales;Micrococcaceae;Arthrobacter	d__Bacteria;p__Actinobacteriota;c__Actinomycetia;o__Actinomycetales;f__Micrococcaceae;g__Paenarthrobacter;s__Paenarthrobacter ureafaciens	Virulent	BacPhlip prediction	MG198779
MG252615	Escherichia phage vB_EcoS_HSE2	41317	Escherichia coli 40371	Bacteria;Proteobacteria;Gammaproteobacteria;Enterobacterales;Enterobacteriaceae;Escherichia	d__Bacteria;p__Proteobacteria;c__Gammaproteobacteria;o__Enterobacterales;f__Enterobacteriaceae;g__Escherichia;s__Escherichia flexneri	Virulent	BacPhlip prediction	MG252615
MG264739	Enterococcus phage phiNASRA1	40139	Enterococcus faecalis ATCC 49533	Bacteria;Firmicutes;Bacilli;Lactobacillales;Enterococcaceae;Enterococcus	d__Bacteria;p__Firmicutes;c__Bacilli;o__Lactobacillales;f__Enterococcaceae;g__Enterococcus;s__Enterococcus faecalis	Virulent	BacPhlip prediction	MG264739
MG271909	Synechococcus phage S-LBS1	34641	Synechococcus sp. TCC793	Bacteria;Cyanobacteria;Synechococcales;Synechococcaceae;Synechococcus	d__Bacteria;p__Cyanobacteria;c__Cyanobacteriia;o__PCC-6307;f__Cyanobiaceae;g__Synechococcus_E;s__Synechococcus_E sp002724845	Temperate	BacPhlip prediction	MG271909
MG584725	Bacillus phage BVE2	20021	Bacillus cereus N1	Bacteria;Firmicutes;Bacilli;Bacillales;Bacillaceae;Bacillus	d__Bacteria;p__Firmicutes;c__Bacilli;o__Bacillales;f__Bacillaceae_G;g__Bacillus_A;s__Bacillus_A bombysepticus	Temperate	BacPhlip prediction	MG584725
MG641885	Salmonella phage PMBT28	48113	Salmonella enterica subsp. enterica serovar Senftenberg ATCC 43845	Bacteria;Proteobacteria;Gammaproteobacteria;Enterobacterales;Enterobacteriaceae;Salmonella	d__Bacteria;p__Proteobacteria;c__Gammaproteobacteria;o__Enterobacterales;f__Enterobacteriaceae;g__Salmonella;s__Salmonella enterica	Virulent	BacPhlip prediction	MG641885
MG707188	Pseudomonas phage TC7	43748	Pseudomonas aeruginosa PA1	Bacteria;Proteobacteria;Gammaproteobacteria;Pseudomonadales;Pseudomonadaceae;Pseudomonas	d__Bacteria;p__Proteobacteria;c__Gammaproteobacteria;o__Pseudomonadales;f__Pseudomonadaceae;g__Pseudomonas;s__Pseudomonas aeruginosa	Temperate	BacPhlip prediction	MG707188
MG710528	Escherichia phage GER2	88114	Escherichia coli O117:H7 strain 23169	Bacteria;Proteobacteria;Gammaproteobacteria;Enterobacterales;Enterobacteriaceae;Escherichia	d__Bacteria;p__Proteobacteria;c__Gammaproteobacteria;o__Enterobacterales;f__Enterobacteriaceae;g__Escherichia;s__Escherichia flexneri	Temperate	BacPhlip prediction	MG710528
MG727697	Paenibacillus phage Dragolir	41131	Paenibacillus larvae	Bacteria;Firmicutes;Bacilli;Bacillales;Paenibacillaceae;Paenibacillus	d__Bacteria;p__Firmicutes;c__Bacilli;o__Paenibacillales;f__Paenibacillaceae;g__Paenibacillus_H;s__Paenibacillus_H larvae	Temperate	BacPhlip prediction	MG727697
MG812496	Gordonia phage SallySpecial	15896	Gordonia terrae 3612	Bacteria;Actinobacteria;Actinobacteria;Corynebacteriales;Gordoniaceae;Gordonia	d__Bacteria;p__Actinobacteriota;c__Actinomycetia;o__Mycobacteriales;f__Mycobacteriaceae;g__Gordonia;s__Gordonia terrae	Temperate	BacPhlip prediction	MG812496
MG872834	Gordonia phage Confidence	50646	Gordonia terrae 3612	Bacteria;Actinobacteria;Actinobacteria;Corynebacteriales;Gordoniaceae;Gordonia	d__Bacteria;p__Actinobacteriota;c__Actinomycetia;o__Mycobacteriales;f__Mycobacteriaceae;g__Gordonia;s__Gordonia terrae	Temperate	BacPhlip prediction	MG872834
MH023293	Escherichia phage vB_EcoS Sa179lw	46833	Escherichia coli STEC O179	Bacteria;Proteobacteria;Gammaproteobacteria;Enterobacterales;Enterobacteriaceae;Escherichia	d__Bacteria;p__Proteobacteria;c__Gammaproteobacteria;o__Enterobacterales;f__Enterobacteriaceae;g__Escherichia;s__Escherichia flexneri	Virulent	BacPhlip prediction	MH023293
MH045566	Microbacterium phage Didgeridoo	42655	Microbacterium foliorum NRRL B-24224-SEA	Bacteria;Actinobacteria;Actinobacteria;Micrococcales;Microbacteriaceae;Microbacterium	d__Bacteria;p__Actinobacteriota;c__Actinomycetia;o__Actinomycetales;f__Microbacteriaceae;g__Microbacterium;s__Microbacterium foliorum	Virulent	BacPhlip prediction	MH045566
MH045567	Microbacterium phage Elva	42139	Microbacterium foliorum NRRL B-24224-SEA	Bacteria;Actinobacteria;Actinobacteria;Micrococcales;Microbacteriaceae;Microbacterium	d__Bacteria;p__Actinobacteriota;c__Actinomycetia;o__Actinomycetales;f__Microbacteriaceae;g__Microbacterium;s__Microbacterium foliorum	Virulent	BacPhlip prediction	MH045567
MH047631	Microbacterium phage Triscuit	67539	Microbacterium foliorum NRRL B-24224 SEA	Bacteria;Actinobacteria;Actinobacteria;Micrococcales;Microbacteriaceae;Microbacterium	d__Bacteria;p__Actinobacteriota;c__Actinomycetia;o__Actinomycetales;f__Microbacteriaceae;g__Microbacterium;s__Microbacterium foliorum	Unknown		MH047631
MH051334	Escherichia phage vB_EcoS-Ro145c2YLVW	42145	Escherichia coli STEC O145	Bacteria;Proteobacteria;Gammaproteobacteria;Enterobacterales;Enterobacteriaceae;Escherichia	d__Bacteria;p__Proteobacteria;c__Gammaproteobacteria;o__Enterobacterales;f__Enterobacteriaceae;g__Escherichia;s__Escherichia flexneri	Virulent	BacPhlip prediction	MH051334
MH059636	Erwinia phage Cronus	175774	Erwinia amylovora DSM17948	Bacteria;Proteobacteria;Gammaproteobacteria;Enterobacterales;Erwiniaceae;Erwinia	d__Bacteria;p__Proteobacteria;c__Gammaproteobacteria;o__Enterobacterales;f__Enterobacteriaceae;g__Erwinia;s__Erwinia amylovora	Virulent	BacPhlip prediction	MH059636
MH115576	Acinetobacter phage AM106	52031	Acinetobacter baumannii NIPH 329	Bacteria;Proteobacteria;Gammaproteobacteria;Pseudomonadales;Moraxellaceae;Acinetobacter	d__Bacteria;p__Proteobacteria;c__Gammaproteobacteria;o__Pseudomonadales;f__Moraxellaceae;g__Acinetobacter;s__Acinetobacter baumannii	Temperate	BacPhlip prediction	MH115576
MH133207	Acinetobacter phage vB_AbaM_B9	93641	Acinetobacter baumannii	Bacteria;Proteobacteria;Gammaproteobacteria;Pseudomonadales;Moraxellaceae;Acinetobacter	d__Bacteria;p__Proteobacteria;c__Gammaproteobacteria;o__Pseudomonadales;f__Moraxellaceae;g__Acinetobacter;s__Acinetobacter baumannii	Unknown		MH133207
MH153800	Microbacterium phage Camille	53097	Microbacterium foliorum NRRL B-24224 SEA	Bacteria;Actinobacteria;Actinobacteria;Micrococcales;Microbacteriaceae;Microbacterium	d__Bacteria;p__Actinobacteriota;c__Actinomycetia;o__Actinomycetales;f__Microbacteriaceae;g__Microbacterium;s__Microbacterium foliorum	Unknown		MH153800
MH153801	Microbacterium phage Count	78922	Microbacterium foliorum NRRL B-24224 SEA	Bacteria;Actinobacteria;Actinobacteria;Micrococcales;Microbacteriaceae;Microbacterium	d__Bacteria;p__Actinobacteriota;c__Actinomycetia;o__Actinomycetales;f__Microbacteriaceae;g__Microbacterium;s__Microbacterium foliorum	Virulent	BacPhlip prediction	MH153801
MH155867	Gordonia phage Easley	46717	Gordonia terrae CAG3	Bacteria;Actinobacteria;Actinobacteria;Corynebacteriales;Gordoniaceae;Gordonia	d__Bacteria;p__Actinobacteriota;c__Actinomycetia;o__Mycobacteriales;f__Mycobacteriaceae;g__Gordonia;s__Gordonia terrae	Temperate	BacPhlip prediction	MH155867
MH221129	Salmonella phage SPAsTU	250739	Salmonella enterica serovar Paratyphi A	Bacteria;Proteobacteria;Gammaproteobacteria;Enterobacterales;Enterobacteriaceae;Salmonella	d__Bacteria;p__Proteobacteria;c__Gammaproteobacteria;o__Enterobacterales;f__Enterobacteriaceae;g__Salmonella;s__Salmonella enterica	Virulent	BacPhlip prediction	MH221129
MH252365	Ralstonia phage phiRSP	44526	Ralstonia solanacearum	Bacteria;Proteobacteria;Betaproteobacteria;Burkholderiales;Burkholderiaceae;Ralstonia	d__Bacteria;p__Proteobacteria;c__Gammaproteobacteria;o__Burkholderiales;f__Burkholderiaceae;g__Ralstonia;s__Ralstonia pseudosolanacearum	Unknown		MH252365
MH271295	Gordonia phage Ebert	46653	Gordonia terrae 3612	Bacteria;Actinobacteria;Actinobacteria;Corynebacteriales;Gordoniaceae;Gordonia	d__Bacteria;p__Actinobacteriota;c__Actinomycetia;o__Mycobacteriales;f__Mycobacteriaceae;g__Gordonia;s__Gordonia terrae	Temperate	BacPhlip prediction	MH271295
MH271296	Gordonia phage Emperor	16604	Gordonia terrae 3612	Bacteria;Actinobacteria;Actinobacteria;Corynebacteriales;Gordoniaceae;Gordonia	d__Bacteria;p__Actinobacteriota;c__Actinomycetia;o__Mycobacteriales;f__Mycobacteriaceae;g__Gordonia;s__Gordonia terrae	Temperate	BacPhlip prediction	MH271296
MH271298	Microbacterium phage Floof	48500	Microbacterium foliorum NRRL B-24224 SEA	Bacteria;Actinobacteria;Actinobacteria;Micrococcales;Microbacteriaceae;Microbacterium	d__Bacteria;p__Actinobacteriota;c__Actinomycetia;o__Actinomycetales;f__Microbacteriaceae;g__Microbacterium;s__Microbacterium foliorum	Unknown		MH271298
MH271302	Gordonia phage Margaret	46950	Gordonia terrae 3612	Bacteria;Actinobacteria;Actinobacteria;Corynebacteriales;Gordoniaceae;Gordonia	d__Bacteria;p__Actinobacteriota;c__Actinomycetia;o__Mycobacteriales;f__Mycobacteriaceae;g__Gordonia;s__Gordonia terrae	Virulent	BacPhlip prediction	MH271302
MH271305	Gordonia phage Morrissey	44924	Gordonia terrae NRRL B-16283	Bacteria;Actinobacteria;Actinobacteria;Corynebacteriales;Gordoniaceae;Gordonia	d__Bacteria;p__Actinobacteriota;c__Actinomycetia;o__Mycobacteriales;f__Mycobacteriaceae;g__Gordonia;s__Gordonia terrae	Virulent	BacPhlip prediction	MH271305
MH271308	Microbacterium phage Percival	47364	Microbacterium foliorum NRRL B-24224 SEA	Bacteria;Actinobacteria;Actinobacteria;Micrococcales;Microbacteriaceae;Microbacterium	d__Bacteria;p__Actinobacteriota;c__Actinomycetia;o__Actinomycetales;f__Microbacteriaceae;g__Microbacterium;s__Microbacterium foliorum	Temperate	BacPhlip prediction	MH271308
MH316566	Gordonia phage Nedarya	53140	Gordonia terrae NRRL B-16283	Bacteria;Actinobacteria;Actinobacteria;Corynebacteriales;Gordoniaceae;Gordonia	d__Bacteria;p__Actinobacteriota;c__Actinomycetia;o__Mycobacteriales;f__Mycobacteriaceae;g__Gordonia;s__Gordonia terrae	Temperate	BacPhlip prediction	MH316566
MH321493	Salmonella phage Skate	47393	Salmonella enterica subsp. enterica serovar Typhimurium	Bacteria;Proteobacteria;Gammaproteobacteria;Enterobacterales;Enterobacteriaceae;Salmonella	d__Bacteria;p__Proteobacteria;c__Gammaproteobacteria;o__Enterobacterales;f__Enterobacteriaceae;g__Salmonella;s__Salmonella enterica	Virulent	BacPhlip prediction	MH321493
MH356730	Staphylococcus phage VB-SauS-SA2	89055	Staphylococcus aureus	Bacteria;Firmicutes;Bacilli;Bacillales;Staphylococcaceae;Staphylococcus	d__Bacteria;p__Firmicutes;c__Bacilli;o__Staphylococcales;f__Staphylococcaceae;g__Staphylococcus;s__Staphylococcus aureus	Temperate	BacPhlip prediction	MH356730
MH362766	Escherichia phage Halfdan	42858	Escherichia coli MG1655 K12	Bacteria;Proteobacteria;Gammaproteobacteria;Enterobacterales;Enterobacteriaceae;Escherichia	d__Bacteria;p__Proteobacteria;c__Gammaproteobacteria;o__Enterobacterales;f__Enterobacteriaceae;g__Escherichia;s__Escherichia flexneri	Virulent	BacPhlip prediction	MH362766
MH370383	Salmonella phage S137	50593	Salmonella enterica serotype Enteritidis E2331	Bacteria;Proteobacteria;Gammaproteobacteria;Enterobacterales;Enterobacteriaceae;Salmonella	d__Bacteria;p__Proteobacteria;c__Gammaproteobacteria;o__Enterobacterales;f__Enterobacteriaceae;g__Salmonella;s__Salmonella enterica	Temperate	BacPhlip prediction	MH370383
MH371124	Microbacterium phage VitulaEligans	17534	Microbacterium foliorum NRRL B-24224 SEA	Bacteria;Actinobacteria;Actinobacteria;Micrococcales;Microbacteriaceae;Microbacterium	d__Bacteria;p__Actinobacteriota;c__Actinomycetia;o__Actinomycetales;f__Microbacteriaceae;g__Microbacterium;s__Microbacterium foliorum	Unknown		MH371124
MH424444	Salmonella virus VSiP	43110	Salmonella enterica subsp. enterica serovar Infantis	Bacteria;Proteobacteria;Gammaproteobacteria;Enterobacterales;Enterobacteriaceae;Salmonella	d__Bacteria;p__Proteobacteria;c__Gammaproteobacteria;o__Enterobacterales;f__Enterobacteriaceae;g__Salmonella;s__Salmonella enterica	Virulent	BacPhlip prediction	MH424444
MH424446	Salmonella virus VSt472	46905	Salmonella enterica subsp. enterica serovar Typhimurium	Bacteria;Proteobacteria;Gammaproteobacteria;Enterobacterales;Enterobacteriaceae;Salmonella	d__Bacteria;p__Proteobacteria;c__Gammaproteobacteria;o__Enterobacterales;f__Enterobacteriaceae;g__Salmonella;s__Salmonella enterica	Virulent	BacPhlip prediction	MH424446
MH426726	Erwinia phage Pavtok	61401	Erwinia amylovora	Bacteria;Proteobacteria;Gammaproteobacteria;Enterobacterales;Erwiniaceae;Erwinia	d__Bacteria;p__Proteobacteria;c__Gammaproteobacteria;o__Enterobacterales;f__Enterobacteriaceae;g__Erwinia;s__Erwinia amylovora	Temperate	BacPhlip prediction	MH426726
MH431930	Paenibacillus phage Wanderer	40448	Paenibacillus larvae	Bacteria;Firmicutes;Bacilli;Bacillales;Paenibacillaceae;Paenibacillus	d__Bacteria;p__Firmicutes;c__Bacilli;o__Paenibacillales;f__Paenibacillaceae;g__Paenibacillus_H;s__Paenibacillus_H larvae	Temperate	BacPhlip prediction	MH431930
MH450123	Arthrobacter phage MargaretKali	39448	Arthrobacter sp. ATCC 21022	Bacteria;Actinobacteria;Actinobacteria;Micrococcales;Micrococcaceae;Arthrobacter	d__Bacteria;p__Actinobacteriota;c__Actinomycetia;o__Actinomycetales;f__Micrococcaceae;g__Paenarthrobacter;s__Paenarthrobacter ureafaciens	Temperate	BacPhlip prediction	MH450123
MH450125	Arthrobacter phage MediumFry	56978	Arthrobacter sp. ATCC 21022	Bacteria;Actinobacteria;Actinobacteria;Micrococcales;Micrococcaceae;Arthrobacter	d__Bacteria;p__Actinobacteriota;c__Actinomycetia;o__Actinomycetales;f__Micrococcaceae;g__Paenarthrobacter;s__Paenarthrobacter ureafaciens	Virulent	BacPhlip prediction	MH450125
MH454076	Paenibacillus phage Ash	56468	Paenibacillus larvae	Bacteria;Firmicutes;Bacilli;Bacillales;Paenibacillaceae;Paenibacillus	d__Bacteria;p__Firmicutes;c__Bacilli;o__Paenibacillales;f__Paenibacillaceae;g__Paenibacillus_H;s__Paenibacillus_H larvae	Temperate	BacPhlip prediction	MH454076
MH458951	Bacillus phage vB_BthS_BMBphi	49277	Bacillus thuringiensis	Bacteria;Firmicutes;Bacilli;Bacillales;Bacillaceae;Bacillus	d__Bacteria;p__Firmicutes;c__Bacilli;o__Bacillales;f__Bacillaceae_G;g__Bacillus_A;s__Bacillus_A thuringiensis	Virulent	BacPhlip prediction	MH458951
MH460825	Paenibacillus phage Scottie	55990	Paenibacillus larvae	Bacteria;Firmicutes;Bacilli;Bacillales;Paenibacillaceae;Paenibacillus	d__Bacteria;p__Firmicutes;c__Bacilli;o__Paenibacillales;f__Paenibacillaceae;g__Paenibacillus_H;s__Paenibacillus_H larvae	Unknown		MH460825
MH479915	Gordonia phage GEazy	46728	Gordonia terrae 3612	Bacteria;Actinobacteria;Actinobacteria;Corynebacteriales;Gordoniaceae;Gordonia	d__Bacteria;p__Actinobacteriota;c__Actinomycetia;o__Mycobacteriales;f__Mycobacteriaceae;g__Gordonia;s__Gordonia terrae	Temperate	BacPhlip prediction	MH479915
MH494197	Escherichia phage CMSTMSU	386442	Escherichia coli	Bacteria;Proteobacteria;Gammaproteobacteria;Enterobacterales;Enterobacteriaceae;Escherichia	d__Bacteria;p__Proteobacteria;c__Gammaproteobacteria;o__Enterobacterales;f__Enterobacteriaceae;g__Escherichia;s__Escherichia flexneri	Virulent	BacPhlip prediction	MH494197
MH513979	Gordonia phage Pollux	52488	Gordonia terrae 3612	Bacteria;Actinobacteria;Actinobacteria;Corynebacteriales;Gordoniaceae;Gordonia	d__Bacteria;p__Actinobacteriota;c__Actinomycetia;o__Mycobacteriales;f__Mycobacteriaceae;g__Gordonia;s__Gordonia terrae	Temperate	BacPhlip prediction	MH513979
MH517022	Acinetobacter phage SH-Ab 15599	143204	Acinetobacter baumannii 15599	Bacteria;Proteobacteria;Gammaproteobacteria;Pseudomonadales;Moraxellaceae;Acinetobacter	d__Bacteria;p__Proteobacteria;c__Gammaproteobacteria;o__Pseudomonadales;f__Moraxellaceae;g__Acinetobacter;s__Acinetobacter baumannii	Unknown		MH517022
MH533020	Acinetobacter phage ABPH49	149960	Acinetobacter baumannii AB49	Bacteria;Proteobacteria;Gammaproteobacteria;Pseudomonadales;Moraxellaceae;Acinetobacter	d__Bacteria;p__Proteobacteria;c__Gammaproteobacteria;o__Pseudomonadales;f__Moraxellaceae;g__Acinetobacter;s__Acinetobacter baumannii	Virulent	BacPhlip prediction	MH533020
MH536818	Gordonia phage Frokostdame	52531	Gordonia terrae CAG3	Bacteria;Actinobacteria;Actinobacteria;Corynebacteriales;Gordoniaceae;Gordonia	d__Bacteria;p__Actinobacteriota;c__Actinomycetia;o__Mycobacteriales;f__Mycobacteriaceae;g__Gordonia;s__Gordonia terrae	Temperate	BacPhlip prediction	MH536818
MH536823	Microbacterium phage Musetta	63604	Microbacterium foliorum NRRL B-24224 SEA	Bacteria;Actinobacteria;Actinobacteria;Micrococcales;Microbacteriaceae;Microbacterium	d__Bacteria;p__Actinobacteriota;c__Actinomycetia;o__Actinomycetales;f__Microbacteriaceae;g__Microbacterium;s__Microbacterium foliorum	Virulent	BacPhlip prediction	MH536823
MH576960	Gordonia phage Pleakley	64105	Gordonia terrae 3612	Bacteria;Actinobacteria;Actinobacteria;Corynebacteriales;Gordoniaceae;Gordonia	d__Bacteria;p__Actinobacteriota;c__Actinomycetia;o__Mycobacteriales;f__Mycobacteriaceae;g__Gordonia;s__Gordonia terrae	Unknown		MH576960
MH629685	Synechococcus virus S-PRM1	144311	Synechococcus sp. WH 7803	Bacteria;Cyanobacteria;Synechococcales;Synechococcaceae;Synechococcus	d__Bacteria;p__Cyanobacteria;c__Cyanobacteriia;o__PCC-6307;f__Cyanobiaceae;g__Synechococcus_C;s__Synechococcus_C sp000063505	Virulent	BacPhlip prediction	MH629685
MH638294	Ralstonia phage GP4	61129	Ralstonia solanacearum	Bacteria;Proteobacteria;Betaproteobacteria;Burkholderiales;Burkholderiaceae;Ralstonia	d__Bacteria;p__Proteobacteria;c__Gammaproteobacteria;o__Burkholderiales;f__Burkholderiaceae;g__Ralstonia;s__Ralstonia pseudosolanacearum	Temperate	BacPhlip prediction	MH638294
MH651167	Gordonia phage Angelique	50970	Gordonia terrae 3612	Bacteria;Actinobacteria;Actinobacteria;Corynebacteriales;Gordoniaceae;Gordonia	d__Bacteria;p__Actinobacteriota;c__Actinomycetia;o__Mycobacteriales;f__Mycobacteriaceae;g__Gordonia;s__Gordonia terrae	Temperate	BacPhlip prediction	MH651167
MH651189	Gordonia phage Schmidt	43099	Gordonia terrae 3612	Bacteria;Actinobacteria;Actinobacteria;Corynebacteriales;Gordoniaceae;Gordonia	d__Bacteria;p__Actinobacteriota;c__Actinomycetia;o__Mycobacteriales;f__Mycobacteriaceae;g__Gordonia;s__Gordonia terrae	Temperate	BacPhlip prediction	MH651189
MH669013	Gordonia phage Skysand	67359	Gordonia terrae 3612	Bacteria;Actinobacteria;Actinobacteria;Corynebacteriales;Gordoniaceae;Gordonia	d__Bacteria;p__Actinobacteriota;c__Actinomycetia;o__Mycobacteriales;f__Mycobacteriaceae;g__Gordonia;s__Gordonia terrae	Unknown		MH669013
MH697580	Gordonia phage Catfish	46888	Gordonia terrae 3612	Bacteria;Actinobacteria;Actinobacteria;Corynebacteriales;Gordoniaceae;Gordonia	d__Bacteria;p__Actinobacteriota;c__Actinomycetia;o__Mycobacteriales;f__Mycobacteriaceae;g__Gordonia;s__Gordonia terrae	Temperate	BacPhlip prediction	MH697580
MH717096	Escherichia phage N7	38829	Escherichia coli	Bacteria;Proteobacteria;Gammaproteobacteria;Enterobacterales;Enterobacteriaceae;Escherichia	d__Bacteria;p__Proteobacteria;c__Gammaproteobacteria;o__Enterobacterales;f__Enterobacteriaceae;g__Escherichia;s__Escherichia flexneri	Temperate	BacPhlip prediction	MH717096
MH717097	Escherichia phage C1	46667	Escherichia coli	Bacteria;Proteobacteria;Gammaproteobacteria;Enterobacterales;Enterobacteriaceae;Escherichia	d__Bacteria;p__Proteobacteria;c__Gammaproteobacteria;o__Enterobacterales;f__Enterobacteriaceae;g__Escherichia;s__Escherichia flexneri	Unknown		MH717097
MH719082	Escherichia phage vB_EcoM_IME392	116460	Escherichia coli	Bacteria;Proteobacteria;Gammaproteobacteria;Enterobacterales;Enterobacteriaceae;Escherichia	d__Bacteria;p__Proteobacteria;c__Gammaproteobacteria;o__Enterobacterales;f__Enterobacteriaceae;g__Escherichia;s__Escherichia flexneri	Virulent	BacPhlip prediction	MH719082
MH719195	Pseudomonas phage Ps59	39020	Pseudomonas aeruginosa	Bacteria;Proteobacteria;Gammaproteobacteria;Pseudomonadales;Pseudomonadaceae;Pseudomonas	d__Bacteria;p__Proteobacteria;c__Gammaproteobacteria;o__Pseudomonadales;f__Pseudomonadaceae;g__Pseudomonas;s__Pseudomonas aeruginosa	Virulent	BacPhlip prediction	MH719195
MH779499	Gordonia phage Buggaboo	68626	Gordonia terrae 3612	Bacteria;Actinobacteria;Actinobacteria;Corynebacteriales;Gordoniaceae;Gordonia	d__Bacteria;p__Actinobacteriota;c__Actinomycetia;o__Mycobacteriales;f__Mycobacteriaceae;g__Gordonia;s__Gordonia terrae	Unknown		MH779499
MH779510	Gordonia phage Kurt	68205	Gordonia terrae 3612	Bacteria;Actinobacteria;Actinobacteria;Corynebacteriales;Gordoniaceae;Gordonia	d__Bacteria;p__Actinobacteriota;c__Actinomycetia;o__Mycobacteriales;f__Mycobacteriaceae;g__Gordonia;s__Gordonia terrae	Unknown		MH779510
MH779521	Lactococcus phage vB_Llc_bIBB94p4	21834	Lactococcus lactis	Bacteria;Firmicutes;Bacilli;Lactobacillales;Streptococcaceae;Lactococcus	d__Bacteria;p__Firmicutes;c__Bacilli;o__Lactobacillales;f__Streptococcaceae;g__Lactococcus;s__Lactococcus lactis	Unknown		MH779521
MH791397	Enterococcus phage EfsSzw-1	150272	Enterococcus faecalis	Bacteria;Firmicutes;Bacilli;Lactobacillales;Enterococcaceae;Enterococcus	d__Bacteria;p__Firmicutes;c__Bacilli;o__Lactobacillales;f__Enterococcaceae;g__Enterococcus;s__Enterococcus faecalis	Unknown		MH791397
MH791410	Salmonella phage Seszw_1	45881	Salmonella enterica	Bacteria;Proteobacteria;Gammaproteobacteria;Enterobacterales;Enterobacteriaceae;Salmonella	d__Bacteria;p__Proteobacteria;c__Gammaproteobacteria;o__Enterobacterales;f__Enterobacteriaceae;g__Salmonella;s__Salmonella enterica	Virulent	BacPhlip prediction	MH791410
MH791412	Salmonella phage SeSz-2	45049	Salmonella enterica	Bacteria;Proteobacteria;Gammaproteobacteria;Enterobacterales;Enterobacteriaceae;Salmonella	d__Bacteria;p__Proteobacteria;c__Gammaproteobacteria;o__Enterobacterales;f__Enterobacteriaceae;g__Salmonella;s__Salmonella enterica	Virulent	BacPhlip prediction	MH791412
MH976515	Gordonia phage Octobien14	76358	Gordonia terrae 3612	Bacteria;Actinobacteria;Actinobacteria;Corynebacteriales;Gordoniaceae;Gordonia	d__Bacteria;p__Actinobacteriota;c__Actinomycetia;o__Mycobacteriales;f__Mycobacteriaceae;g__Gordonia;s__Gordonia terrae	Temperate	BacPhlip prediction	MH976515
MK016664	Synechococcus phage S-B68	163982	Synechococcus sp. WH 7803	Bacteria;Cyanobacteria;Synechococcales;Synechococcaceae;Synechococcus	d__Bacteria;p__Cyanobacteria;c__Cyanobacteriia;o__PCC-6307;f__Cyanobiaceae;g__Synechococcus_C;s__Synechococcus_C sp000063505	Virulent	BacPhlip prediction	MK016664
MK061410	Gordonia phage Eyes	46772	Gordonia terrae 3612	Bacteria;Actinobacteria;Actinobacteria;Corynebacteriales;Gordoniaceae;Gordonia	d__Bacteria;p__Actinobacteriota;c__Actinomycetia;o__Mycobacteriales;f__Mycobacteriaceae;g__Gordonia;s__Gordonia terrae	Temperate	BacPhlip prediction	MK061410
MK105819	Synechococcus phage S-H1	39158	Synechococcus sp. WH 7803	Bacteria;Cyanobacteria;Synechococcales;Synechococcaceae;Synechococcus	d__Bacteria;p__Cyanobacteria;c__Cyanobacteriia;o__PCC-6307;f__Cyanobiaceae;g__Synechococcus_C;s__Synechococcus_C sp000063505	Virulent	BacPhlip prediction	MK105819
MK125140	Enterococcus phage Nonaheksakonda	41994	Enterococcus faecalis	Bacteria;Firmicutes;Bacilli;Lactobacillales;Enterococcaceae;Enterococcus	d__Bacteria;p__Firmicutes;c__Bacilli;o__Lactobacillales;f__Enterococcaceae;g__Enterococcus;s__Enterococcus faecalis	Virulent	BacPhlip prediction	MK125140
MK211557	Staphylococcus phage Henu2	43513	Staphylococcus aureus N315	Bacteria;Firmicutes;Bacilli;Bacillales;Staphylococcaceae;Staphylococcus	d__Bacteria;p__Firmicutes;c__Bacilli;o__Staphylococcales;f__Staphylococcaceae;g__Staphylococcus;s__Staphylococcus aureus	Temperate	BacPhlip prediction	MK211557
MK284520	Gordonia phage Lilas	52632	Gordonia terrae 3612	Bacteria;Actinobacteria;Actinobacteria;Corynebacteriales;Gordoniaceae;Gordonia	d__Bacteria;p__Actinobacteriota;c__Actinomycetia;o__Mycobacteriales;f__Mycobacteriaceae;g__Gordonia;s__Gordonia terrae	Temperate	BacPhlip prediction	MK284520
MK284521	Gordonia phage Kiko	44268	Gordonia terrae 3612	Bacteria;Actinobacteria;Actinobacteria;Corynebacteriales;Gordoniaceae;Gordonia	d__Bacteria;p__Actinobacteriota;c__Actinomycetia;o__Mycobacteriales;f__Mycobacteriaceae;g__Gordonia;s__Gordonia terrae	Temperate	BacPhlip prediction	MK284521
MK288021	Bacillus phage pW2	160627	Bacillus cereus	Bacteria;Firmicutes;Bacilli;Bacillales;Bacillaceae;Bacillus	d__Bacteria;p__Firmicutes;c__Bacilli;o__Bacillales;f__Bacillaceae_G;g__Bacillus_A;s__Bacillus_A bombysepticus	Temperate	BacPhlip prediction	MK288021
MK288022	Bacillus phage pW4	80919	Bacillus cereus	Bacteria;Firmicutes;Bacilli;Bacillales;Bacillaceae;Bacillus	d__Bacteria;p__Firmicutes;c__Bacilli;o__Bacillales;f__Bacillaceae_G;g__Bacillus_A;s__Bacillus_A bombysepticus	Temperate	BacPhlip prediction	MK288022
MK305889	Gordonia phage Mutzi	59655	Gordonia terrae 3612	Bacteria;Actinobacteria;Actinobacteria;Corynebacteriales;Gordoniaceae;Gordonia	d__Bacteria;p__Actinobacteriota;c__Actinomycetia;o__Mycobacteriales;f__Mycobacteriaceae;g__Gordonia;s__Gordonia terrae	Temperate	BacPhlip prediction	MK305889
MK327140	Klebsiella phage YX3973	46907	Klebsiella pneumoniae	Bacteria;Proteobacteria;Gammaproteobacteria;Enterobacterales;Enterobacteriaceae;Klebsiella	d__Bacteria;p__Proteobacteria;c__Gammaproteobacteria;o__Enterobacterales;f__Enterobacteriaceae;g__Klebsiella;s__Klebsiella pneumoniae	Virulent	BacPhlip prediction	MK327140
MK340941	Acinetobacter phage AbTJ	42670	Acinetobacter baumannii MDR-TJ	Bacteria;Proteobacteria;Gammaproteobacteria;Pseudomonadales;Moraxellaceae;Acinetobacter	d__Bacteria;p__Proteobacteria;c__Gammaproteobacteria;o__Pseudomonadales;f__Moraxellaceae;g__Acinetobacter;s__Acinetobacter baumannii	Temperate	BacPhlip prediction	MK340941
MK348510	Staphylococcus phage vB_SauS_fPfSau02	45108	Staphylococcus aureus	Bacteria;Firmicutes;Bacilli;Bacillales;Staphylococcaceae;Staphylococcus	d__Bacteria;p__Firmicutes;c__Bacilli;o__Staphylococcales;f__Staphylococcaceae;g__Staphylococcus;s__Staphylococcus aureus	Temperate	BacPhlip prediction	MK348510
MK359313	Gordonia phage Vasanti	46463	Gordonia terrae 3612	Bacteria;Actinobacteria;Actinobacteria;Corynebacteriales;Gordoniaceae;Gordonia	d__Bacteria;p__Actinobacteriota;c__Actinomycetia;o__Mycobacteriales;f__Mycobacteriaceae;g__Gordonia;s__Gordonia terrae	Temperate	BacPhlip prediction	MK359313
MK373771	Escherichia phage vB_EcoP_R4596	45130	Escherichia coli	Bacteria;Proteobacteria;Gammaproteobacteria;Enterobacterales;Enterobacteriaceae;Escherichia	d__Bacteria;p__Proteobacteria;c__Gammaproteobacteria;o__Enterobacterales;f__Enterobacteriaceae;g__Escherichia;s__Escherichia flexneri	Virulent	BacPhlip prediction	MK373771
MK373793	Escherichia phage vB_EcoS_MM01	43157	Escherichia coli	Bacteria;Proteobacteria;Gammaproteobacteria;Enterobacterales;Enterobacteriaceae;Escherichia	d__Bacteria;p__Proteobacteria;c__Gammaproteobacteria;o__Enterobacterales;f__Enterobacteriaceae;g__Escherichia;s__Escherichia flexneri	Virulent	BacPhlip prediction	MK373793
MK376956	Gordonia phage WilliamBoone	92688	Gordonia terrae 3612	Bacteria;Actinobacteria;Actinobacteria;Corynebacteriales;Gordoniaceae;Gordonia	d__Bacteria;p__Actinobacteriota;c__Actinomycetia;o__Mycobacteriales;f__Mycobacteriaceae;g__Gordonia;s__Gordonia terrae	Temperate	BacPhlip prediction	MK376956
MK376960	Gordonia phage BiPauneto	66935	Gordonia terrae 3612	Bacteria;Actinobacteria;Actinobacteria;Corynebacteriales;Gordoniaceae;Gordonia	d__Bacteria;p__Actinobacteriota;c__Actinomycetia;o__Mycobacteriales;f__Mycobacteriaceae;g__Gordonia;s__Gordonia terrae	Unknown		MK376960
MK380014	Klebsiella phage K1-ULIP33	44122	Klebsiella pneumoniae SB4385	Bacteria;Proteobacteria;Gammaproteobacteria;Enterobacterales;Enterobacteriaceae;Klebsiella	d__Bacteria;p__Proteobacteria;c__Gammaproteobacteria;o__Enterobacterales;f__Enterobacteriaceae;g__Klebsiella;s__Klebsiella pneumoniae	Virulent	BacPhlip prediction	MK380014
MK388859	Klebsiella phage ST405-OXA48phi1.1	35232	Klebsiella pneumoniae ST405-OXA48	Bacteria;Proteobacteria;Gammaproteobacteria;Enterobacterales;Enterobacteriaceae;Klebsiella	d__Bacteria;p__Proteobacteria;c__Gammaproteobacteria;o__Enterobacterales;f__Enterobacteriaceae;g__Klebsiella;s__Klebsiella pneumoniae	Unknown		MK388859
MK416007	Klebsiella phage ST405-OXA48phi1.2	40495	Klebsiella pneumoniae ST405-OXA48	Bacteria;Proteobacteria;Gammaproteobacteria;Enterobacterales;Enterobacteriaceae;Klebsiella	d__Bacteria;p__Proteobacteria;c__Gammaproteobacteria;o__Enterobacterales;f__Enterobacteriaceae;g__Klebsiella;s__Klebsiella pneumoniae	Temperate	BacPhlip prediction	MK416007
MK416008	Klebsiella phage ST405-OXA48phi1.3	32010	Klebsiella pneumoniae ST405-OXA48	Bacteria;Proteobacteria;Gammaproteobacteria;Enterobacterales;Enterobacteriaceae;Klebsiella	d__Bacteria;p__Proteobacteria;c__Gammaproteobacteria;o__Enterobacterales;f__Enterobacteriaceae;g__Klebsiella;s__Klebsiella pneumoniae	Virulent	BacPhlip prediction	MK416008
MK416010	Klebsiella phage ST11-OXA245phi3.2	60118	Klebsiella pneumoniae ST11-OXA245	Bacteria;Proteobacteria;Gammaproteobacteria;Enterobacterales;Enterobacteriaceae;Klebsiella	d__Bacteria;p__Proteobacteria;c__Gammaproteobacteria;o__Enterobacterales;f__Enterobacteriaceae;g__Klebsiella;s__Klebsiella pneumoniae	Temperate	BacPhlip prediction	MK416010
MK416013	Klebsiella phage ST16-OXA48phi5.1	57025	Klebsiella pneumoniae ST16-OXA48	Bacteria;Proteobacteria;Gammaproteobacteria;Enterobacterales;Enterobacteriaceae;Klebsiella	d__Bacteria;p__Proteobacteria;c__Gammaproteobacteria;o__Enterobacterales;f__Enterobacteriaceae;g__Klebsiella;s__Klebsiella pneumoniae	Temperate	BacPhlip prediction	MK416013
MK416014	Klebsiella phage ST16-OXA48phi5.3	29301	Klebsiella pneumoniae ST16-OXA48	Bacteria;Proteobacteria;Gammaproteobacteria;Enterobacterales;Enterobacteriaceae;Klebsiella	d__Bacteria;p__Proteobacteria;c__Gammaproteobacteria;o__Enterobacterales;f__Enterobacteriaceae;g__Klebsiella;s__Klebsiella pneumoniae	Temperate	BacPhlip prediction	MK416014
MK416017	Klebsiella phage ST101-KPC2phi6.3	43942	Klebsiella pneumoniae ST101-KPC2	Bacteria;Proteobacteria;Gammaproteobacteria;Enterobacterales;Enterobacteriaceae;Klebsiella	d__Bacteria;p__Proteobacteria;c__Gammaproteobacteria;o__Enterobacterales;f__Enterobacteriaceae;g__Klebsiella;s__Klebsiella pneumoniae	Temperate	BacPhlip prediction	MK416017
MK416019	Klebsiella phage ST11-VIM1phi8.3	39953	Klebsiella pneumoniae ST11-VIM1	Bacteria;Proteobacteria;Gammaproteobacteria;Enterobacterales;Enterobacteriaceae;Klebsiella	d__Bacteria;p__Proteobacteria;c__Gammaproteobacteria;o__Enterobacterales;f__Enterobacteriaceae;g__Klebsiella;s__Klebsiella pneumoniae	Temperate	BacPhlip prediction	MK416019
MK416021	Klebsiella phage ST846-OXA48phi9.1	38370	Klebsiella pneumoniae ST846-OXA48	Bacteria;Proteobacteria;Gammaproteobacteria;Enterobacterales;Enterobacteriaceae;Klebsiella	d__Bacteria;p__Proteobacteria;c__Gammaproteobacteria;o__Enterobacterales;f__Enterobacteriaceae;g__Klebsiella;s__Klebsiella pneumoniae	Virulent	BacPhlip prediction	MK416021
MK416022	Klebsiella phage ST846-OXA48phi9.2	57402	Klebsiella pneumoniae ST846-OXA48	Bacteria;Proteobacteria;Gammaproteobacteria;Enterobacterales;Enterobacteriaceae;Klebsiella	d__Bacteria;p__Proteobacteria;c__Gammaproteobacteria;o__Enterobacterales;f__Enterobacteriaceae;g__Klebsiella;s__Klebsiella pneumoniae	Temperate	BacPhlip prediction	MK416022
MK422448	Klebsiella phage ST512-KPC3phi13.3	63032	Klebsiella pneumoniae ST512-KPC3	Bacteria;Proteobacteria;Gammaproteobacteria;Enterobacterales;Enterobacteriaceae;Klebsiella	d__Bacteria;p__Proteobacteria;c__Gammaproteobacteria;o__Enterobacterales;f__Enterobacteriaceae;g__Klebsiella;s__Klebsiella pneumoniae	Temperate	BacPhlip prediction	MK422448
MK422450	Klebsiella phage ST13-OXA48phi12.4	59049	Klebsiella pneumoniae ST13-OXA48	Bacteria;Proteobacteria;Gammaproteobacteria;Enterobacterales;Enterobacteriaceae;Klebsiella	d__Bacteria;p__Proteobacteria;c__Gammaproteobacteria;o__Enterobacterales;f__Enterobacteriaceae;g__Klebsiella;s__Klebsiella pneumoniae	Temperate	BacPhlip prediction	MK422450
MK422452	Klebsiella phage ST13-OXA48phi12.2	34141	Klebsiella pneumoniae ST13-OXA48	Bacteria;Proteobacteria;Gammaproteobacteria;Enterobacterales;Enterobacteriaceae;Klebsiella	d__Bacteria;p__Proteobacteria;c__Gammaproteobacteria;o__Enterobacterales;f__Enterobacteriaceae;g__Klebsiella;s__Klebsiella pneumoniae	Virulent	BacPhlip prediction	MK422452
MK433583	Klebsiella phage ST899-OXA48phi17.2	17998	Klebsiella pneumoniae ST899-OXA48	Bacteria;Proteobacteria;Gammaproteobacteria;Enterobacterales;Enterobacteriaceae;Klebsiella	d__Bacteria;p__Proteobacteria;c__Gammaproteobacteria;o__Enterobacterales;f__Enterobacteriaceae;g__Klebsiella;s__Klebsiella pneumoniae	Virulent	BacPhlip prediction	MK433583
MK448228	Klebsiella phage ST15-VIM1phi2.1	46342	Klebsiella pneumoniae ST15-VIM1	Bacteria;Proteobacteria;Gammaproteobacteria;Enterobacterales;Enterobacteriaceae;Klebsiella	d__Bacteria;p__Proteobacteria;c__Gammaproteobacteria;o__Enterobacterales;f__Enterobacteriaceae;g__Klebsiella;s__Klebsiella pneumoniae	Temperate	BacPhlip prediction	MK448228
MK448230	Klebsiella phage ST16-OXA48phi5.2	47305	Klebsiella pneumoniae ST16-OXA48	Bacteria;Proteobacteria;Gammaproteobacteria;Enterobacterales;Enterobacteriaceae;Klebsiella	d__Bacteria;p__Proteobacteria;c__Gammaproteobacteria;o__Enterobacterales;f__Enterobacteriaceae;g__Klebsiella;s__Klebsiella pneumoniae	Temperate	BacPhlip prediction	MK448230
MK448231	Klebsiella phage ST101-KPC2phi6.1	48131	Klebsiella pneumoniae ST101-KPC2	Bacteria;Proteobacteria;Gammaproteobacteria;Enterobacterales;Enterobacteriaceae;Klebsiella	d__Bacteria;p__Proteobacteria;c__Gammaproteobacteria;o__Enterobacterales;f__Enterobacteriaceae;g__Klebsiella;s__Klebsiella pneumoniae	Temperate	BacPhlip prediction	MK448231
MK448232	Klebsiella phage ST147-VIM1phi7.2	34200	Klebsiella pneumoniae ST147-VIM1	Bacteria;Proteobacteria;Gammaproteobacteria;Enterobacterales;Enterobacteriaceae;Klebsiella	d__Bacteria;p__Proteobacteria;c__Gammaproteobacteria;o__Enterobacterales;f__Enterobacteriaceae;g__Klebsiella;s__Klebsiella pneumoniae	Virulent	BacPhlip prediction	MK448232
MK448233	Klebsiella phage ST11-VIM1phi8.1	42666	Klebsiella pneumoniae ST11-VIM1	Bacteria;Proteobacteria;Gammaproteobacteria;Enterobacterales;Enterobacteriaceae;Klebsiella	d__Bacteria;p__Proteobacteria;c__Gammaproteobacteria;o__Enterobacterales;f__Enterobacteriaceae;g__Klebsiella;s__Klebsiella pneumoniae	Temperate	BacPhlip prediction	MK448233
MK448234	Klebsiella phage ST11-VIM1phi8.2	48230	Klebsiella pneumoniae ST11-VIM1	Bacteria;Proteobacteria;Gammaproteobacteria;Enterobacterales;Enterobacteriaceae;Klebsiella	d__Bacteria;p__Proteobacteria;c__Gammaproteobacteria;o__Enterobacterales;f__Enterobacteriaceae;g__Klebsiella;s__Klebsiella pneumoniae	Temperate	BacPhlip prediction	MK448234
MK448237	Klebsiella phage ST974-OXA48phi18.2	51967	Klebsiella pneumoniae ST974-OXA48	Bacteria;Proteobacteria;Gammaproteobacteria;Enterobacterales;Enterobacteriaceae;Klebsiella	d__Bacteria;p__Proteobacteria;c__Gammaproteobacteria;o__Enterobacterales;f__Enterobacteriaceae;g__Klebsiella;s__Klebsiella pneumoniae	Temperate	BacPhlip prediction	MK448237
MK501729	Gordonia phage Walrus	52024	Gordonia terrae 3612	Bacteria;Actinobacteria;Actinobacteria;Corynebacteriales;Gordoniaceae;Gordonia	d__Bacteria;p__Actinobacteriota;c__Actinomycetia;o__Mycobacteriales;f__Mycobacteriaceae;g__Gordonia;s__Gordonia terrae	Temperate	BacPhlip prediction	MK501729
MK510967	Pseudomonas phage vB_Pae_CF54a	41186	Pseudomonas aeruginosa	Bacteria;Proteobacteria;Gammaproteobacteria;Pseudomonadales;Pseudomonadaceae;Pseudomonas	d__Bacteria;p__Proteobacteria;c__Gammaproteobacteria;o__Pseudomonadales;f__Pseudomonadaceae;g__Pseudomonas;s__Pseudomonas aeruginosa	Virulent	BacPhlip prediction	MK510967
MK510968	Pseudomonas phage vB_Pae_CF55b	42511	Pseudomonas aeruginosa	Bacteria;Proteobacteria;Gammaproteobacteria;Pseudomonadales;Pseudomonadaceae;Pseudomonas	d__Bacteria;p__Proteobacteria;c__Gammaproteobacteria;o__Pseudomonadales;f__Pseudomonadaceae;g__Pseudomonas;s__Pseudomonas aeruginosa	Temperate	BacPhlip prediction	MK510968
MK511005	Pseudomonas phage vB_Pae_CF81a	52823	Pseudomonas aeruginosa	Bacteria;Proteobacteria;Gammaproteobacteria;Pseudomonadales;Pseudomonadaceae;Pseudomonas	d__Bacteria;p__Proteobacteria;c__Gammaproteobacteria;o__Pseudomonadales;f__Pseudomonadaceae;g__Pseudomonas;s__Pseudomonas aeruginosa	Temperate	BacPhlip prediction	MK511005
MK511012	Pseudomonas phage vB_Pae_BR153a	50013	Pseudomonas aeruginosa	Bacteria;Proteobacteria;Gammaproteobacteria;Pseudomonadales;Pseudomonadaceae;Pseudomonas	d__Bacteria;p__Proteobacteria;c__Gammaproteobacteria;o__Pseudomonadales;f__Pseudomonadaceae;g__Pseudomonas;s__Pseudomonas aeruginosa	Temperate	BacPhlip prediction	MK511012
MK511040	Pseudomonas phage vB_Pae_CF63a	62695	Pseudomonas aeruginosa	Bacteria;Proteobacteria;Gammaproteobacteria;Pseudomonadales;Pseudomonadaceae;Pseudomonas	d__Bacteria;p__Proteobacteria;c__Gammaproteobacteria;o__Pseudomonadales;f__Pseudomonadaceae;g__Pseudomonas;s__Pseudomonas aeruginosa	Temperate	BacPhlip prediction	MK511040
MK524177	Escherichia phage PHB10	57228	Escherichia coli	Bacteria;Proteobacteria;Gammaproteobacteria;Enterobacterales;Enterobacteriaceae;Escherichia	d__Bacteria;p__Proteobacteria;c__Gammaproteobacteria;o__Enterobacterales;f__Enterobacteriaceae;g__Escherichia;s__Escherichia flexneri	Temperate	BacPhlip prediction	MK524177
MK524505	Gordonia phage Dogfish	41907	Gordonia terrae 3612	Bacteria;Actinobacteria;Actinobacteria;Corynebacteriales;Gordoniaceae;Gordonia	d__Bacteria;p__Actinobacteriota;c__Actinomycetia;o__Mycobacteriales;f__Mycobacteriaceae;g__Gordonia;s__Gordonia terrae	Temperate	BacPhlip prediction	MK524505
MK533143	Paenibacillus phage vB_PlaP_API480	45026	Paenibacillus larvae Pl02-27	Bacteria;Firmicutes;Bacilli;Bacillales;Paenibacillaceae;Paenibacillus	d__Bacteria;p__Firmicutes;c__Bacilli;o__Paenibacillales;f__Paenibacillaceae;g__Paenibacillus_H;s__Paenibacillus_H larvae	Virulent	BacPhlip prediction	MK533143
MK542015	Escherichia phage ZCEC5	43372	Escherichia coli O157:H7 NCTC 12900	Bacteria;Proteobacteria;Gammaproteobacteria;Enterobacterales;Enterobacteriaceae;Escherichia	d__Bacteria;p__Proteobacteria;c__Gammaproteobacteria;o__Enterobacterales;f__Enterobacteriaceae;g__Escherichia;s__Escherichia flexneri	Virulent	BacPhlip prediction	MK542015
MK552105	Escherichia phage Jahat_MG145	50984	Escherichia coli	Bacteria;Proteobacteria;Gammaproteobacteria;Enterobacterales;Enterobacteriaceae;Escherichia	d__Bacteria;p__Proteobacteria;c__Gammaproteobacteria;o__Enterobacterales;f__Enterobacteriaceae;g__Escherichia;s__Escherichia flexneri	Virulent	BacPhlip prediction	MK552105
MK599315	Pseudomonas phage PA1C	304671	Pseudomonas aeruginosa	Bacteria;Proteobacteria;Gammaproteobacteria;Pseudomonadales;Pseudomonadaceae;Pseudomonas	d__Bacteria;p__Proteobacteria;c__Gammaproteobacteria;o__Pseudomonadales;f__Pseudomonadaceae;g__Pseudomonas;s__Pseudomonas aeruginosa	Virulent	BacPhlip prediction	MK599315
MK599416	Salmonella phage Akira	45367	Salmonella enterica subsp. enterica servar Enteritidis PT1	Bacteria;Proteobacteria;Gammaproteobacteria;Enterobacterales;Enterobacteriaceae;Salmonella	d__Bacteria;p__Proteobacteria;c__Gammaproteobacteria;o__Enterobacterales;f__Enterobacteriaceae;g__Salmonella;s__Salmonella enterica	Unknown		MK599416
MK714353	Klebsiella phage ST13-OXA48phi12.5	44913	Klebsiella pneumoniae ST13-OXA48	Bacteria;Proteobacteria;Gammaproteobacteria;Enterobacterales;Enterobacteriaceae;Klebsiella	d__Bacteria;p__Proteobacteria;c__Gammaproteobacteria;o__Enterobacterales;f__Enterobacteriaceae;g__Klebsiella;s__Klebsiella pneumoniae	Temperate	BacPhlip prediction	MK714353
MK737942	Microbacterium phage Sucha	41826	Microbacterium foliorum NRRL B-24-224 SEA	Bacteria;Actinobacteria;Actinobacteria;Micrococcales;Microbacteriaceae;Microbacterium	d__Bacteria;p__Actinobacteriota;c__Actinomycetia;o__Actinomycetales;f__Microbacteriaceae;g__Microbacterium;s__Microbacterium foliorum	Virulent	BacPhlip prediction	MK737942
MK757448	Arthrobacter phage Idaho	15675	Arthrobacter sp. ATCC 21022	Bacteria;Actinobacteria;Actinobacteria;Micrococcales;Micrococcaceae;Arthrobacter	d__Bacteria;p__Actinobacteriota;c__Actinomycetia;o__Actinomycetales;f__Micrococcaceae;g__Paenarthrobacter;s__Paenarthrobacter ureafaciens	Virulent	BacPhlip prediction	MK757448
MK799832	Synechococcus phage S-B05	208857	Synechococcus sp. MW02	Bacteria;Cyanobacteria;Synechococcales;Synechococcaceae;Synechococcus	d__Bacteria;p__Cyanobacteria;c__Cyanobacteriia;o__PCC-6307;f__Cyanobiaceae;g__Synechococcus_E;s__Synechococcus_E sp002724845	Virulent	BacPhlip prediction	MK799832
MK801683	Staphylococcus phage SAP40	42911	Staphylococcus aureus KCTC 1621	Bacteria;Firmicutes;Bacilli;Bacillales;Staphylococcaceae;Staphylococcus	d__Bacteria;p__Firmicutes;c__Bacilli;o__Staphylococcales;f__Staphylococcaceae;g__Staphylococcus;s__Staphylococcus aureus	Temperate	BacPhlip prediction	MK801683
MK801721	Gordonia phage William	50678	Gordonia terrae 3612	Bacteria;Actinobacteria;Actinobacteria;Corynebacteriales;Gordoniaceae;Gordonia	d__Bacteria;p__Actinobacteriota;c__Actinomycetia;o__Mycobacteriales;f__Mycobacteriaceae;g__Gordonia;s__Gordonia terrae	Temperate	BacPhlip prediction	MK801721
MK801723	Gordonia phage Coeur	16223	Gordonia terrae 3612	Bacteria;Actinobacteria;Actinobacteria;Corynebacteriales;Gordoniaceae;Gordonia	d__Bacteria;p__Actinobacteriota;c__Actinomycetia;o__Mycobacteriales;f__Mycobacteriaceae;g__Gordonia;s__Gordonia terrae	Temperate	BacPhlip prediction	MK801723
MK801724	Gordonia phage PhrostedPhlake	52042	Gordonia terrae 3612	Bacteria;Actinobacteria;Actinobacteria;Corynebacteriales;Gordoniaceae;Gordonia	d__Bacteria;p__Actinobacteriota;c__Actinomycetia;o__Mycobacteriales;f__Mycobacteriaceae;g__Gordonia;s__Gordonia terrae	Temperate	BacPhlip prediction	MK801724
MK801725	Gordonia phage Yago84	61890	Gordonia terrae 3612	Bacteria;Actinobacteria;Actinobacteria;Corynebacteriales;Gordoniaceae;Gordonia	d__Bacteria;p__Actinobacteriota;c__Actinomycetia;o__Mycobacteriales;f__Mycobacteriaceae;g__Gordonia;s__Gordonia terrae	Virulent	BacPhlip prediction	MK801725
MK814750	Gordonia phage Ewald	41454	Gordonia terrae CAG3	Bacteria;Actinobacteria;Actinobacteria;Corynebacteriales;Gordoniaceae;Gordonia	d__Bacteria;p__Actinobacteriota;c__Actinomycetia;o__Mycobacteriales;f__Mycobacteriaceae;g__Gordonia;s__Gordonia terrae	Temperate	BacPhlip prediction	MK814750
MK814759	Gordonia phage Reyja	41500	Gordonia terrae 3612	Bacteria;Actinobacteria;Actinobacteria;Corynebacteriales;Gordoniaceae;Gordonia	d__Bacteria;p__Actinobacteriota;c__Actinomycetia;o__Mycobacteriales;f__Mycobacteriaceae;g__Gordonia;s__Gordonia terrae	Temperate	BacPhlip prediction	MK814759
MK816297	Pseudomonas virus PBPA162	60626	Pseudomonas aeruginosa	Bacteria;Proteobacteria;Gammaproteobacteria;Pseudomonadales;Pseudomonadaceae;Pseudomonas	d__Bacteria;p__Proteobacteria;c__Gammaproteobacteria;o__Pseudomonadales;f__Pseudomonadaceae;g__Pseudomonas;s__Pseudomonas aeruginosa	Unknown		MK816297
MK819239	Pseudomonas phage vB_PaeP_YA3	45253	Pseudomonas aeruginosa UCBPP-PA14	Bacteria;Proteobacteria;Gammaproteobacteria;Pseudomonadales;Pseudomonadaceae;Pseudomonas	d__Bacteria;p__Proteobacteria;c__Gammaproteobacteria;o__Pseudomonadales;f__Pseudomonadaceae;g__Pseudomonas;s__Pseudomonas aeruginosa	Temperate	BacPhlip prediction	MK819239
MK875791	Gordonia phage Yakult	47197	Gordonia terrae 3612	Bacteria;Actinobacteria;Actinobacteria;Corynebacteriales;Gordoniaceae;Gordonia	d__Bacteria;p__Actinobacteriota;c__Actinomycetia;o__Mycobacteriales;f__Mycobacteriaceae;g__Gordonia;s__Gordonia terrae	Unknown		MK875791
MK875793	Gordonia phage WelcomeAyanna	53600	Gordonia terrae 3612	Bacteria;Actinobacteria;Actinobacteria;Corynebacteriales;Gordoniaceae;Gordonia	d__Bacteria;p__Actinobacteriota;c__Actinomycetia;o__Mycobacteriales;f__Mycobacteriaceae;g__Gordonia;s__Gordonia terrae	Temperate	BacPhlip prediction	MK875793
MK875794	Microbacterium phage Chepli	40332	Microbacterium foliorum	Bacteria;Actinobacteria;Actinobacteria;Micrococcales;Microbacteriaceae;Microbacterium	d__Bacteria;p__Actinobacteriota;c__Actinomycetia;o__Actinomycetales;f__Microbacteriaceae;g__Microbacterium;s__Microbacterium foliorum	Virulent	BacPhlip prediction	MK875794
MK878902	Gordonia phage Twinkle	54241	Gordonia terrae 3612	Bacteria;Actinobacteria;Actinobacteria;Corynebacteriales;Gordoniaceae;Gordonia	d__Bacteria;p__Actinobacteriota;c__Actinomycetia;o__Mycobacteriales;f__Mycobacteriaceae;g__Gordonia;s__Gordonia terrae	Temperate	BacPhlip prediction	MK878902
MK894436	Gordonia phage Boopy	114220	Gordonia terrae 3612	Bacteria;Actinobacteria;Actinobacteria;Corynebacteriales;Gordoniaceae;Gordonia	d__Bacteria;p__Actinobacteriota;c__Actinomycetia;o__Mycobacteriales;f__Mycobacteriaceae;g__Gordonia;s__Gordonia terrae	Unknown		MK894436
MK903277	Escherichia phage Pisces	39497	Escherichia coli	Bacteria;Proteobacteria;Gammaproteobacteria;Enterobacterales;Enterobacteriaceae;Escherichia	d__Bacteria;p__Proteobacteria;c__Gammaproteobacteria;o__Enterobacterales;f__Enterobacteriaceae;g__Escherichia;s__Escherichia flexneri	Virulent	BacPhlip prediction	MK903277
MK919469	Gordonia phage Madeline	51668	Gordonia terrae 3612	Bacteria;Actinobacteria;Actinobacteria;Corynebacteriales;Gordoniaceae;Gordonia	d__Bacteria;p__Actinobacteriota;c__Actinomycetia;o__Mycobacteriales;f__Mycobacteriaceae;g__Gordonia;s__Gordonia terrae	Temperate	BacPhlip prediction	MK919469
MK919470	Gordonia phage Mellie	48015	Gordonia terrae 3612	Bacteria;Actinobacteria;Actinobacteria;Corynebacteriales;Gordoniaceae;Gordonia	d__Bacteria;p__Actinobacteriota;c__Actinomycetia;o__Mycobacteriales;f__Mycobacteriaceae;g__Gordonia;s__Gordonia terrae	Temperate	BacPhlip prediction	MK919470
MK931438	Escherichia phage Schulenburg	44748	Escherichia coli	Bacteria;Proteobacteria;Gammaproteobacteria;Enterobacterales;Enterobacteriaceae;Escherichia	d__Bacteria;p__Proteobacteria;c__Gammaproteobacteria;o__Enterobacterales;f__Enterobacteriaceae;g__Escherichia;s__Escherichia flexneri	Unknown		MK931438
MK937597	Gordonia phage Spooky	56875	Gordonia terrae 3612	Bacteria;Actinobacteria;Actinobacteria;Corynebacteriales;Gordoniaceae;Gordonia	d__Bacteria;p__Actinobacteriota;c__Actinomycetia;o__Mycobacteriales;f__Mycobacteriaceae;g__Gordonia;s__Gordonia terrae	Temperate	BacPhlip prediction	MK937597
MK937598	Microbacterium phage Celaena	42169	Microbacterium foliorum NRRL B-24224 SEA	Bacteria;Actinobacteria;Actinobacteria;Micrococcales;Microbacteriaceae;Microbacterium	d__Bacteria;p__Actinobacteriota;c__Actinomycetia;o__Actinomycetales;f__Microbacteriaceae;g__Microbacterium;s__Microbacterium foliorum	Virulent	BacPhlip prediction	MK937598
MK937599	Gordonia phage Dmitri	45736	Gordonia terrae 3612	Bacteria;Actinobacteria;Actinobacteria;Corynebacteriales;Gordoniaceae;Gordonia	d__Bacteria;p__Actinobacteriota;c__Actinomycetia;o__Mycobacteriales;f__Mycobacteriaceae;g__Gordonia;s__Gordonia terrae	Temperate	BacPhlip prediction	MK937599
MK937603	Gordonia phage Bakery	60468	Gordonia terrae 3612	Bacteria;Actinobacteria;Actinobacteria;Corynebacteriales;Gordoniaceae;Gordonia	d__Bacteria;p__Actinobacteriota;c__Actinomycetia;o__Mycobacteriales;f__Mycobacteriaceae;g__Gordonia;s__Gordonia terrae	Temperate	BacPhlip prediction	MK937603
MK937606	Microbacterium phage Margaery	56033	Microbacterium foliorum NRRL B-24224 SEA	Bacteria;Actinobacteria;Actinobacteria;Micrococcales;Microbacteriaceae;Microbacterium	d__Bacteria;p__Actinobacteriota;c__Actinomycetia;o__Actinomycetales;f__Microbacteriaceae;g__Microbacterium;s__Microbacterium foliorum	Virulent	BacPhlip prediction	MK937606
MK937610	Microbacterium phage Arroyo	42129	Microbacterium foliorum NRRL B-24224 SEA	Bacteria;Actinobacteria;Actinobacteria;Micrococcales;Microbacteriaceae;Microbacterium	d__Bacteria;p__Actinobacteriota;c__Actinomycetia;o__Actinomycetales;f__Microbacteriaceae;g__Microbacterium;s__Microbacterium foliorum	Virulent	BacPhlip prediction	MK937610
MK967378	Gordonia phage Trax	75943	Gordonia terrae 3612	Bacteria;Actinobacteria;Actinobacteria;Corynebacteriales;Gordoniaceae;Gordonia	d__Bacteria;p__Actinobacteriota;c__Actinomycetia;o__Mycobacteriales;f__Mycobacteriaceae;g__Gordonia;s__Gordonia terrae	Temperate	BacPhlip prediction	MK967378
MK967384	Gordonia phage Sidious	51789	Gordonia terrae 3612	Bacteria;Actinobacteria;Actinobacteria;Corynebacteriales;Gordoniaceae;Gordonia	d__Bacteria;p__Actinobacteriota;c__Actinomycetia;o__Mycobacteriales;f__Mycobacteriaceae;g__Gordonia;s__Gordonia terrae	Temperate	BacPhlip prediction	MK967384
MK977696	Gordonia phage SCentae	151316	Gordonia terrae 3612	Bacteria;Actinobacteria;Actinobacteria;Corynebacteriales;Gordoniaceae;Gordonia	d__Bacteria;p__Actinobacteriota;c__Actinomycetia;o__Mycobacteriales;f__Mycobacteriaceae;g__Gordonia;s__Gordonia terrae	Unknown		MK977696
MK977703	Arthrobacter phage Kumotta	40317	Arthrobacter sp. ATCC 21022	Bacteria;Actinobacteria;Actinobacteria;Micrococcales;Micrococcaceae;Arthrobacter	d__Bacteria;p__Actinobacteriota;c__Actinomycetia;o__Actinomycetales;f__Micrococcaceae;g__Paenarthrobacter;s__Paenarthrobacter ureafaciens	Temperate	BacPhlip prediction	MK977703
MK977705	Gordonia phage Mollymur	90669	Gordonia terrae 3612	Bacteria;Actinobacteria;Actinobacteria;Corynebacteriales;Gordoniaceae;Gordonia	d__Bacteria;p__Actinobacteriota;c__Actinomycetia;o__Mycobacteriales;f__Mycobacteriaceae;g__Gordonia;s__Gordonia terrae	Temperate	BacPhlip prediction	MK977705
MN010758	Gordonia phage Dardanus	43143	Gordonia terrae 3216	Bacteria;Actinobacteria;Actinobacteria;Corynebacteriales;Gordoniaceae;Gordonia	d__Bacteria;p__Actinobacteriota;c__Actinomycetia;o__Mycobacteriales;f__Mycobacteriaceae;g__Gordonia;s__Gordonia terrae	Temperate	BacPhlip prediction	MN010758
MN013086	Klebsiella phage vB_Kpn_Chronis	45702	Klebsiella pneumoniae	Bacteria;Proteobacteria;Gammaproteobacteria;Enterobacterales;Enterobacteriaceae;Klebsiella	d__Bacteria;p__Proteobacteria;c__Gammaproteobacteria;o__Enterobacterales;f__Enterobacteriaceae;g__Klebsiella;s__Klebsiella pneumoniae	Temperate	BacPhlip prediction	MN013086
MN018232	Synechococcus phage S-B43	213993	Synechococcus sp. MW02	Bacteria;Cyanobacteria;Synechococcales;Synechococcaceae;Synechococcus	d__Bacteria;p__Cyanobacteria;c__Cyanobacteriia;o__PCC-6307;f__Cyanobiaceae;g__Synechococcus_E;s__Synechococcus_E sp002724845	Unknown		MN018232
MN019128	Escherichia phage Henu7	49526	Escherichia coli DH5	Bacteria;Proteobacteria;Gammaproteobacteria;Enterobacterales;Enterobacteriaceae;Escherichia	d__Bacteria;p__Proteobacteria;c__Gammaproteobacteria;o__Enterobacterales;f__Enterobacteriaceae;g__Escherichia;s__Escherichia flexneri	Virulent	BacPhlip prediction	MN019128
MN045231	Escherichia phage Paul	79429	Escherichia coli	Bacteria;Proteobacteria;Gammaproteobacteria;Enterobacterales;Enterobacteriaceae;Escherichia	d__Bacteria;p__Proteobacteria;c__Gammaproteobacteria;o__Enterobacterales;f__Enterobacteriaceae;g__Escherichia;s__Escherichia flexneri	Virulent	BacPhlip prediction	MN045231
MN062704	Gordonia phage JuJu	54000	Gordonia terrae 3612	Bacteria;Actinobacteria;Actinobacteria;Corynebacteriales;Gordoniaceae;Gordonia	d__Bacteria;p__Actinobacteriota;c__Actinomycetia;o__Mycobacteriales;f__Mycobacteriaceae;g__Gordonia;s__Gordonia terrae	Temperate	BacPhlip prediction	MN062704
MN062720	Microbacterium phage FuzzBuster	54844	Microbacterium foliorum NRRL B-24224 SEA	Bacteria;Actinobacteria;Actinobacteria;Micrococcales;Microbacteriaceae;Microbacterium	d__Bacteria;p__Actinobacteriota;c__Actinomycetia;o__Actinomycetales;f__Microbacteriaceae;g__Microbacterium;s__Microbacterium foliorum	Virulent	BacPhlip prediction	MN062720
MN065183	Bacillus phage vB_BthS-HD29phi	32181	Bacillus thuringiensis	Bacteria;Firmicutes;Bacilli;Bacillales;Bacillaceae;Bacillus	d__Bacteria;p__Firmicutes;c__Bacilli;o__Bacillales;f__Bacillaceae_G;g__Bacillus_A;s__Bacillus_A thuringiensis	Temperate	BacPhlip prediction	MN065183
MN070121	Salmonella phage Shemara	44342	Salmonella enterica	Bacteria;Proteobacteria;Gammaproteobacteria;Enterobacterales;Enterobacteriaceae;Salmonella	d__Bacteria;p__Proteobacteria;c__Gammaproteobacteria;o__Enterobacterales;f__Enterobacteriaceae;g__Salmonella;s__Salmonella enterica	Virulent	BacPhlip prediction	MN070121
MN090155	Escherichia phage vB_EcoS_PHB17	48939	Escherichia coli	Bacteria;Proteobacteria;Gammaproteobacteria;Enterobacterales;Enterobacteriaceae;Escherichia	d__Bacteria;p__Proteobacteria;c__Gammaproteobacteria;o__Enterobacterales;f__Enterobacteriaceae;g__Escherichia;s__Escherichia flexneri	Virulent	BacPhlip prediction	MN090155
MN096267	Pseudomonas phage vB_PaS_IME307	51545	Pseudomonas aeruginosa	Bacteria;Proteobacteria;Gammaproteobacteria;Pseudomonadales;Pseudomonadaceae;Pseudomonas	d__Bacteria;p__Proteobacteria;c__Gammaproteobacteria;o__Pseudomonadales;f__Pseudomonadaceae;g__Pseudomonas;s__Pseudomonas aeruginosa	Temperate	BacPhlip prediction	MN096267
MN096365	Gordonia phage Samba	51500	Gordonia terrae 3612	Bacteria;Actinobacteria;Actinobacteria;Corynebacteriales;Gordoniaceae;Gordonia	d__Bacteria;p__Actinobacteriota;c__Actinomycetia;o__Mycobacteriales;f__Mycobacteriaceae;g__Gordonia;s__Gordonia terrae	Temperate	BacPhlip prediction	MN096365
MN096370	Gordonia phage Squiddly	57508	Gordonia terrae 3612	Bacteria;Actinobacteria;Actinobacteria;Corynebacteriales;Gordoniaceae;Gordonia	d__Bacteria;p__Actinobacteriota;c__Actinomycetia;o__Mycobacteriales;f__Mycobacteriaceae;g__Gordonia;s__Gordonia terrae	Temperate	BacPhlip prediction	MN096370
MN096374	Microbacterium phage Roman	64259	Microbacterium foliorum NRRL B-24224 SEA	Bacteria;Actinobacteria;Actinobacteria;Micrococcales;Microbacteriaceae;Microbacterium	d__Bacteria;p__Actinobacteriota;c__Actinomycetia;o__Actinomycetales;f__Microbacteriaceae;g__Microbacterium;s__Microbacterium foliorum	Virulent	BacPhlip prediction	MN096374
MN098327	Klebsiella phage Mulock	43727	Klebsiella pneumoniae	Bacteria;Proteobacteria;Gammaproteobacteria;Enterobacterales;Enterobacteriaceae;Klebsiella	d__Bacteria;p__Proteobacteria;c__Gammaproteobacteria;o__Enterobacterales;f__Enterobacteriaceae;g__Klebsiella;s__Klebsiella pneumoniae	Temperate	BacPhlip prediction	MN098327
MN103533	Mycobacterium phage Weirdo19	52581	Mycolicibacterium smegmatis	Bacteria;Actinobacteria;Actinobacteria;Corynebacteriales;Mycobacteriaceae;Mycobacterium	d__Bacteria;p__Actinobacteriota;c__Actinomycetia;o__Mycobacteriales;f__Mycobacteriaceae;g__Mycobacterium;s__Mycobacterium smegmatis	Temperate	BacPhlip prediction	MN103533
MN153503	Bacillus phage Chotacabras	165032	Bacillus thuringiensis subsp. kurstaki ATCC 33679	Bacteria;Firmicutes;Bacilli;Bacillales;Bacillaceae;Bacillus	d__Bacteria;p__Firmicutes;c__Bacilli;o__Bacillales;f__Bacillaceae_G;g__Bacillus_A;s__Bacillus_A thuringiensis	Unknown		MN153503
MN175604	Gordonia phage PhorbesPhlower	41486	Gordonia terrae 3612	Bacteria;Actinobacteria;Actinobacteria;Corynebacteriales;Gordoniaceae;Gordonia	d__Bacteria;p__Actinobacteriota;c__Actinomycetia;o__Mycobacteriales;f__Mycobacteriaceae;g__Gordonia;s__Gordonia terrae	Temperate	BacPhlip prediction	MN175604
MN176572	Klebsiella phage vB_KpnP_IME308	43091	Klebsiella pneumoniae	Bacteria;Proteobacteria;Gammaproteobacteria;Enterobacterales;Enterobacteriaceae;Klebsiella	d__Bacteria;p__Proteobacteria;c__Gammaproteobacteria;o__Enterobacterales;f__Enterobacteriaceae;g__Klebsiella;s__Klebsiella pneumoniae	Virulent	BacPhlip prediction	MN176572
MN176573	Klebsiella phage vB_KpnP_IME337	44266	Klebsiella pneumoniae	Bacteria;Proteobacteria;Gammaproteobacteria;Enterobacterales;Enterobacteriaceae;Klebsiella	d__Bacteria;p__Proteobacteria;c__Gammaproteobacteria;o__Enterobacterales;f__Enterobacteriaceae;g__Klebsiella;s__Klebsiella pneumoniae	Unknown		MN176573
MN218775	Escherichia virus ECG4	40792	Escherichia coli	Bacteria;Proteobacteria;Gammaproteobacteria;Enterobacterales;Enterobacteriaceae;Escherichia	d__Bacteria;p__Proteobacteria;c__Gammaproteobacteria;o__Enterobacterales;f__Enterobacteriaceae;g__Escherichia;s__Escherichia flexneri	Virulent	BacPhlip prediction	MN218775
MN234161	Gordonia phage Toast	49604	Gordonia terrae 3612	Bacteria;Actinobacteria;Actinobacteria;Corynebacteriales;Gordoniaceae;Gordonia	d__Bacteria;p__Actinobacteriota;c__Actinomycetia;o__Mycobacteriales;f__Mycobacteriaceae;g__Gordonia;s__Gordonia terrae	Temperate	BacPhlip prediction	MN234161
MN234179	Gordonia phage Pipp	50870	Gordonia terrae 3612	Bacteria;Actinobacteria;Actinobacteria;Corynebacteriales;Gordoniaceae;Gordonia	d__Bacteria;p__Actinobacteriota;c__Actinomycetia;o__Mycobacteriales;f__Mycobacteriaceae;g__Gordonia;s__Gordonia terrae	Temperate	BacPhlip prediction	MN234179
MN234196	Gordonia phage CloverMinnie	61098	Gordonia terrae 3612	Bacteria;Actinobacteria;Actinobacteria;Corynebacteriales;Gordoniaceae;Gordonia	d__Bacteria;p__Actinobacteriota;c__Actinomycetia;o__Mycobacteriales;f__Mycobacteriaceae;g__Gordonia;s__Gordonia terrae	Virulent	BacPhlip prediction	MN234196
MN276049	Acinetobacter phage BS46	94068	Acinetobacter baumannii AC54	Bacteria;Proteobacteria;Gammaproteobacteria;Pseudomonadales;Moraxellaceae;Acinetobacter	d__Bacteria;p__Proteobacteria;c__Gammaproteobacteria;o__Pseudomonadales;f__Moraxellaceae;g__Acinetobacter;s__Acinetobacter baumannii	Virulent	BacPhlip prediction	MN276049
MN284901	Microbacterium phage YuuY	40996	Microbacterium foliorum NRRL B-24224 SEA	Bacteria;Actinobacteria;Actinobacteria;Micrococcales;Microbacteriaceae;Microbacterium	d__Bacteria;p__Actinobacteriota;c__Actinomycetia;o__Actinomycetales;f__Microbacteriaceae;g__Microbacterium;s__Microbacterium foliorum	Virulent	BacPhlip prediction	MN284901
MN340231	Escherichia phage phiv205-1	44616	Escherichia coli APEC DE205B	Bacteria;Proteobacteria;Gammaproteobacteria;Enterobacterales;Enterobacteriaceae;Escherichia	d__Bacteria;p__Proteobacteria;c__Gammaproteobacteria;o__Enterobacterales;f__Enterobacteriaceae;g__Escherichia;s__Escherichia flexneri	Temperate	BacPhlip prediction	MN340231
MN369756	Gordonia phage Anon	52661	Gordonia terrae 3612	Bacteria;Actinobacteria;Actinobacteria;Corynebacteriales;Gordoniaceae;Gordonia	d__Bacteria;p__Actinobacteriota;c__Actinomycetia;o__Mycobacteriales;f__Mycobacteriaceae;g__Gordonia;s__Gordonia terrae	Temperate	BacPhlip prediction	MN369756
MN414250	Escherichia phage RDN8.1	39508	Escherichia coli	Bacteria;Proteobacteria;Gammaproteobacteria;Enterobacterales;Enterobacteriaceae;Escherichia	d__Bacteria;p__Proteobacteria;c__Gammaproteobacteria;o__Enterobacterales;f__Enterobacteriaceae;g__Escherichia;s__Escherichia flexneri	Virulent	BacPhlip prediction	MN414250
MN428048	Gordonia phage DobbysSock	48198	Gordonia terrae 3612	Bacteria;Actinobacteria;Actinobacteria;Corynebacteriales;Gordoniaceae;Gordonia	d__Bacteria;p__Actinobacteriota;c__Actinomycetia;o__Mycobacteriales;f__Mycobacteriaceae;g__Gordonia;s__Gordonia terrae	Temperate	BacPhlip prediction	MN428048
MN428053	Gordonia phage Denise	45043	Gordonia terrae 3612	Bacteria;Actinobacteria;Actinobacteria;Corynebacteriales;Gordoniaceae;Gordonia	d__Bacteria;p__Actinobacteriota;c__Actinomycetia;o__Mycobacteriales;f__Mycobacteriaceae;g__Gordonia;s__Gordonia terrae	Temperate	BacPhlip prediction	MN428053
MN428055	Gordonia phage Mcklovin	53155	Gordonia terrae 3612	Bacteria;Actinobacteria;Actinobacteria;Corynebacteriales;Gordoniaceae;Gordonia	d__Bacteria;p__Actinobacteriota;c__Actinomycetia;o__Mycobacteriales;f__Mycobacteriaceae;g__Gordonia;s__Gordonia terrae	Temperate	BacPhlip prediction	MN428055
MN445182	Salmonella phage vB_SalS_SA001	110965	Salmonella enterica subsp. enterica serovar Thompson	Bacteria;Proteobacteria;Gammaproteobacteria;Enterobacterales;Enterobacteriaceae;Salmonella	d__Bacteria;p__Proteobacteria;c__Gammaproteobacteria;o__Enterobacterales;f__Enterobacteriaceae;g__Salmonella;s__Salmonella enterica	Virulent	BacPhlip prediction	MN445182
MN445183	Salmonella phage vB_SalM_SA002	288012	Salmonella enterica subsp. enterica serovar Heidelberg	Bacteria;Proteobacteria;Gammaproteobacteria;Enterobacterales;Enterobacteriaceae;Salmonella	d__Bacteria;p__Proteobacteria;c__Gammaproteobacteria;o__Enterobacterales;f__Enterobacteriaceae;g__Salmonella;s__Salmonella enterica	Virulent	BacPhlip prediction	MN445183
MN484601	Gordonia phage Sixama	115454	Gordonia terrae 3612	Bacteria;Actinobacteria;Actinobacteria;Corynebacteriales;Gordoniaceae;Gordonia	d__Bacteria;p__Actinobacteriota;c__Actinomycetia;o__Mycobacteriales;f__Mycobacteriaceae;g__Gordonia;s__Gordonia terrae	Temperate	BacPhlip prediction	MN484601
MN534319	Lactococcus phage proPhi6	37410	Lactococcus lactis subsp. cremoris TIFN6	Bacteria;Firmicutes;Bacilli;Lactobacillales;Streptococcaceae;Lactococcus	d__Bacteria;p__Firmicutes;c__Bacilli;o__Lactobacillales;f__Streptococcaceae;g__Lactococcus;s__Lactococcus lactis	Temperate	BacPhlip prediction	MN534319
MN534320	Lactococcus phage proPhi7	38158	Lactococcus lactis subsp. cremoris TIFN7	Bacteria;Firmicutes;Bacilli;Lactobacillales;Streptococcaceae;Lactococcus	d__Bacteria;p__Firmicutes;c__Bacilli;o__Lactobacillales;f__Streptococcaceae;g__Lactococcus;s__Lactococcus lactis_E	Temperate	BacPhlip prediction	MN534320
MN536026	Pseudomonas phage vB_Pae-SS2019XI	57567	Pseudomonas aeruginosa	Bacteria;Proteobacteria;Gammaproteobacteria;Pseudomonadales;Pseudomonadaceae;Pseudomonas	d__Bacteria;p__Proteobacteria;c__Gammaproteobacteria;o__Pseudomonadales;f__Pseudomonadaceae;g__Pseudomonas;s__Pseudomonas aeruginosa	Temperate	BacPhlip prediction	MN536026
MN585195	Pseudomonas phage AUS531phi	48430	Pseudomonas aeruginosa	Bacteria;Proteobacteria;Gammaproteobacteria;Pseudomonadales;Pseudomonadaceae;Pseudomonas	d__Bacteria;p__Proteobacteria;c__Gammaproteobacteria;o__Pseudomonadales;f__Pseudomonadaceae;g__Pseudomonas;s__Pseudomonas aeruginosa	Unknown		MN585195
MN585963	Gordonia phage Wocket	49767	Gordonia terrae CAG3	Bacteria;Actinobacteria;Actinobacteria;Corynebacteriales;Gordoniaceae;Gordonia	d__Bacteria;p__Actinobacteriota;c__Actinomycetia;o__Mycobacteriales;f__Mycobacteriaceae;g__Gordonia;s__Gordonia terrae	Temperate	BacPhlip prediction	MN585963
MN585966	Gordonia phage Faith5x5	41982	Gordonia terrae CAG3	Bacteria;Actinobacteria;Actinobacteria;Corynebacteriales;Gordoniaceae;Gordonia	d__Bacteria;p__Actinobacteriota;c__Actinomycetia;o__Mycobacteriales;f__Mycobacteriaceae;g__Gordonia;s__Gordonia terrae	Temperate	BacPhlip prediction	MN585966
MN586014	Gordonia phage Keelan	67573	Gordonia terrae 3612	Bacteria;Actinobacteria;Actinobacteria;Corynebacteriales;Gordoniaceae;Gordonia	d__Bacteria;p__Actinobacteriota;c__Actinomycetia;o__Mycobacteriales;f__Mycobacteriaceae;g__Gordonia;s__Gordonia terrae	Virulent	BacPhlip prediction	MN586014
MN586040	Gordonia phage Stormageddon	136319	Gordonia terrae CAG3	Bacteria;Actinobacteria;Actinobacteria;Corynebacteriales;Gordoniaceae;Gordonia	d__Bacteria;p__Actinobacteriota;c__Actinomycetia;o__Mycobacteriales;f__Mycobacteriaceae;g__Gordonia;s__Gordonia terrae	Unknown		MN586040
MN586047	Gordonia phage EMoore	58844	Gordonia terrae 3612	Bacteria;Actinobacteria;Actinobacteria;Corynebacteriales;Gordoniaceae;Gordonia	d__Bacteria;p__Actinobacteriota;c__Actinomycetia;o__Mycobacteriales;f__Mycobacteriaceae;g__Gordonia;s__Gordonia terrae	Virulent	BacPhlip prediction	MN586047
MN604698	Bacillus phage vB_BcM_Sam46	45419	Bacillus cereus	Bacteria;Firmicutes;Bacilli;Bacillales;Bacillaceae;Bacillus	d__Bacteria;p__Firmicutes;c__Bacilli;o__Bacillales;f__Bacillaceae_G;g__Bacillus_A;s__Bacillus_A bombysepticus	Unknown		MN604698
MN689778	Klebsiella phage vB_KpnM_15-38_KLPPOU148	49169	Klebsiella pneumoniae 15-38	Bacteria;Proteobacteria;Gammaproteobacteria;Enterobacterales;Enterobacteriaceae;Klebsiella	d__Bacteria;p__Proteobacteria;c__Gammaproteobacteria;o__Enterobacterales;f__Enterobacteriaceae;g__Klebsiella;s__Klebsiella pneumoniae	Virulent	BacPhlip prediction	MN689778
MN710383	Pseudomonas phage pf8_ST274-AUS411	10061	Pseudomonas aeruginosa CC274 AUS411	Bacteria;Proteobacteria;Gammaproteobacteria;Pseudomonadales;Pseudomonadaceae;Pseudomonas	d__Bacteria;p__Proteobacteria;c__Gammaproteobacteria;o__Pseudomonadales;f__Pseudomonadaceae;g__Pseudomonas;s__Pseudomonas aeruginosa	Temperate	BacPhlip prediction	MN710383
MN813685	Gordonia phage Gudmit	42205	Gordonia terrae 3612	Bacteria;Actinobacteria;Actinobacteria;Corynebacteriales;Gordoniaceae;Gordonia	d__Bacteria;p__Actinobacteriota;c__Actinomycetia;o__Mycobacteriales;f__Mycobacteriaceae;g__Gordonia;s__Gordonia terrae	Temperate	BacPhlip prediction	MN813685
MN813694	Gordonia phage Opie	47713	Gordonia terrae 3612	Bacteria;Actinobacteria;Actinobacteria;Corynebacteriales;Gordoniaceae;Gordonia	d__Bacteria;p__Actinobacteriota;c__Actinomycetia;o__Mycobacteriales;f__Mycobacteriaceae;g__Gordonia;s__Gordonia terrae	Temperate	BacPhlip prediction	MN813694
MN850583	Escherichia phage glasur	42507	Escherichia coli K-12 MG1655	Bacteria;Proteobacteria;Gammaproteobacteria;Enterobacterales;Enterobacteriaceae;Escherichia	d__Bacteria;p__Proteobacteria;c__Gammaproteobacteria;o__Enterobacterales;f__Enterobacteriaceae;g__Escherichia;s__Escherichia flexneri	Virulent	BacPhlip prediction	MN850583
MN904510	Staphylococcus phage vB_SauS-SAP27	43444	Staphylococcus aureus subsp. aureus RN4220	Bacteria;Firmicutes;Bacilli;Bacillales;Staphylococcaceae;Staphylococcus	d__Bacteria;p__Firmicutes;c__Bacilli;o__Staphylococcales;f__Staphylococcaceae;g__Staphylococcus;s__Staphylococcus aureus	Temperate	BacPhlip prediction	MN904510
MN908685	Microbacterium phage PauloDiaboli	191968	Microbacterium foliorum NRRL B-24224 SEA	Bacteria;Actinobacteria;Actinobacteria;Micrococcales;Microbacteriaceae;Microbacterium	d__Bacteria;p__Actinobacteriota;c__Actinomycetia;o__Actinomycetales;f__Microbacteriaceae;g__Microbacterium;s__Microbacterium foliorum	Virulent	BacPhlip prediction	MN908685
MN908687	Gordonia phage Skog	152435	Gordonia terrae 3612	Bacteria;Actinobacteria;Actinobacteria;Corynebacteriales;Gordoniaceae;Gordonia	d__Bacteria;p__Actinobacteriota;c__Actinomycetia;o__Mycobacteriales;f__Mycobacteriaceae;g__Gordonia;s__Gordonia terrae	Unknown		MN908687
MN908691	Gordonia phage DatBoi	92498	Gordonia terrae 3612	Bacteria;Actinobacteria;Actinobacteria;Corynebacteriales;Gordoniaceae;Gordonia	d__Bacteria;p__Actinobacteriota;c__Actinomycetia;o__Mycobacteriales;f__Mycobacteriaceae;g__Gordonia;s__Gordonia terrae	Temperate	BacPhlip prediction	MN908691
MN927225	Escherichia phage vB_EcoS_XY1	45566	Escherichia coli	Bacteria;Proteobacteria;Gammaproteobacteria;Enterobacterales;Enterobacteriaceae;Escherichia	d__Bacteria;p__Proteobacteria;c__Gammaproteobacteria;o__Enterobacterales;f__Enterobacteriaceae;g__Escherichia;s__Escherichia flexneri	Virulent	BacPhlip prediction	MN927225
MN927226	Escherichia phage vB_EcoS_XY2	44138	Escherichia coli	Bacteria;Proteobacteria;Gammaproteobacteria;Enterobacterales;Enterobacteriaceae;Escherichia	d__Bacteria;p__Proteobacteria;c__Gammaproteobacteria;o__Enterobacterales;f__Enterobacteriaceae;g__Escherichia;s__Escherichia flexneri	Unknown		MN927226
MN940411	Staphylococcus phage f2b1	161551	Staphylococcus aureus ZH 2	Bacteria;Firmicutes;Bacilli;Bacillales;Staphylococcaceae;Staphylococcus	d__Bacteria;p__Firmicutes;c__Bacilli;o__Staphylococcales;f__Staphylococcaceae;g__Staphylococcus;s__Staphylococcus aureus	Virulent	BacPhlip prediction	MN940411
MN996301	Ralstonia phage RpY1	43284	Ralstonia solanacearum SL341	Bacteria;Proteobacteria;Betaproteobacteria;Burkholderiales;Burkholderiaceae;Ralstonia	d__Bacteria;p__Proteobacteria;c__Gammaproteobacteria;o__Burkholderiales;f__Burkholderiaceae;g__Ralstonia;s__Ralstonia pseudosolanacearum	Virulent	BacPhlip prediction	MN996301
MT012729	Salmonella phage vB_SenTO17	41658	Salmonella enterica subsp. enterica serovar Typhimurium	Bacteria;Proteobacteria;Gammaproteobacteria;Enterobacterales;Enterobacteriaceae;Salmonella	d__Bacteria;p__Proteobacteria;c__Gammaproteobacteria;o__Enterobacterales;f__Enterobacteriaceae;g__Salmonella;s__Salmonella enterica	Virulent	BacPhlip prediction	MT012729
MT013111	Staphylococcus phage SA75	43134	Staphylococcus aureus subsp. aureus RN4220	Bacteria;Firmicutes;Bacilli;Bacillales;Staphylococcaceae;Staphylococcus	d__Bacteria;p__Firmicutes;c__Bacilli;o__Staphylococcales;f__Staphylococcaceae;g__Staphylococcus;s__Staphylococcus aureus	Temperate	BacPhlip prediction	MT013111
MT024859	Gordonia phage DumpsterDude	52018	Gordonia terrae 3612	Bacteria;Actinobacteria;Actinobacteria;Corynebacteriales;Gordoniaceae;Gordonia	d__Bacteria;p__Actinobacteriota;c__Actinomycetia;o__Mycobacteriales;f__Mycobacteriaceae;g__Gordonia;s__Gordonia terrae	Temperate	BacPhlip prediction	MT024859
MT074461	Salmonella phage smaug	112590	Salmonella enterica subsp. enterica serovar Enteritidis PT1	Bacteria;Proteobacteria;Gammaproteobacteria;Enterobacterales;Enterobacteriaceae;Salmonella	d__Bacteria;p__Proteobacteria;c__Gammaproteobacteria;o__Enterobacterales;f__Enterobacteriaceae;g__Salmonella;s__Salmonella enterica	Virulent	BacPhlip prediction	MT074461
MT075871	Klebsiella phage vB_KleS-HSE3	46747	Klebsiella pneumoniae 1025	Bacteria;Proteobacteria;Gammaproteobacteria;Enterobacterales;Enterobacteriaceae;Klebsiella	d__Bacteria;p__Proteobacteria;c__Gammaproteobacteria;o__Enterobacterales;f__Enterobacteriaceae;g__Klebsiella;s__Klebsiella pneumoniae	Virulent	BacPhlip prediction	MT075871
MT090077	Klebsiella phage CX1	45013	Klebsiella pneumoniae A106	Bacteria;Proteobacteria;Gammaproteobacteria;Enterobacterales;Enterobacteriaceae;Klebsiella	d__Bacteria;p__Proteobacteria;c__Gammaproteobacteria;o__Enterobacterales;f__Enterobacteriaceae;g__Klebsiella;s__Klebsiella pneumoniae	Unknown		MT090077
MT136606	Bacillus phage vB_BceS_KLEB30-3S	37134	Bacillus cereus	Bacteria;Firmicutes;Bacilli;Bacillales;Bacillaceae;Bacillus	d__Bacteria;p__Firmicutes;c__Bacilli;o__Bacillales;f__Bacillaceae_G;g__Bacillus_A;s__Bacillus_A bombysepticus	Temperate	BacPhlip prediction	MT136606
MT162466	Synechococcus phage S-N03	167069	Synechococcus sp. MW02	Bacteria;Cyanobacteria;Synechococcales;Synechococcaceae;Synechococcus	d__Bacteria;p__Cyanobacteria;c__Cyanobacteriia;o__PCC-6307;f__Cyanobiaceae;g__Synechococcus_E;s__Synechococcus_E sp002724845	Virulent	BacPhlip prediction	MT162466
MT162467	Synechococcus phage S-H34	167040	Synechococcus sp. MW02	Bacteria;Cyanobacteria;Synechococcales;Synechococcaceae;Synechococcus	d__Bacteria;p__Cyanobacteria;c__Cyanobacteriia;o__PCC-6307;f__Cyanobiaceae;g__Synechococcus_E;s__Synechococcus_E sp002724845	Virulent	BacPhlip prediction	MT162467
MT162468	Synechococcus phage S-H25	173659	Synechococcus sp. WH 8102	Bacteria;Cyanobacteria;Synechococcales;Synechococcaceae;Synechococcus	d__Bacteria;p__Cyanobacteria;c__Cyanobacteriia;o__PCC-6307;f__Cyanobiaceae;g__Synechococcus_E;s__Synechococcus_E sp000195975	Virulent	BacPhlip prediction	MT162468
MT176427	Escherichia phage CJ19	49567	Escherichia coli	Bacteria;Proteobacteria;Gammaproteobacteria;Enterobacterales;Enterobacteriaceae;Escherichia	d__Bacteria;p__Proteobacteria;c__Gammaproteobacteria;o__Enterobacterales;f__Enterobacteriaceae;g__Escherichia;s__Escherichia flexneri	Virulent	BacPhlip prediction	MT176427
MT225100	Escherichia phage Lys8385Vzw	50953	Escherichia coli O103:H11	Bacteria;Proteobacteria;Gammaproteobacteria;Enterobacterales;Enterobacteriaceae;Escherichia	d__Bacteria;p__Proteobacteria;c__Gammaproteobacteria;o__Enterobacterales;f__Enterobacteriaceae;g__Escherichia;s__Escherichia flexneri	Temperate	BacPhlip prediction	MT225100
MT233525	Salmonella phage vB_Sen_H9	34894	Salmonella enterica	Bacteria;Proteobacteria;Gammaproteobacteria;Enterobacterales;Enterobacteriaceae;Salmonella	d__Bacteria;p__Proteobacteria;c__Gammaproteobacteria;o__Enterobacterales;f__Enterobacteriaceae;g__Salmonella;s__Salmonella enterica	Virulent	BacPhlip prediction	MT233525
MT251347	Klebsiella phage LASTA	62420	Klebsiella pneumoniae NI9	Bacteria;Proteobacteria;Gammaproteobacteria;Enterobacterales;Enterobacteriaceae;Klebsiella	d__Bacteria;p__Proteobacteria;c__Gammaproteobacteria;o__Enterobacterales;f__Enterobacteriaceae;g__Klebsiella;s__Klebsiella pneumoniae	Unknown		MT251347
MT261384	Salmonella virus PAT1	41328	Salmonella enterica subsp. enterica serovar Heidelberg	Bacteria;Proteobacteria;Gammaproteobacteria;Enterobacterales;Enterobacteriaceae;Salmonella	d__Bacteria;p__Proteobacteria;c__Gammaproteobacteria;o__Enterobacterales;f__Enterobacteriaceae;g__Salmonella;s__Salmonella enterica	Temperate	BacPhlip prediction	MT261384
MT310853	Microbacterium phage AvGardian	41522	Microbacterium foliorum NRRL B-24224 SEA	Bacteria;Actinobacteria;Actinobacteria;Micrococcales;Microbacteriaceae;Microbacterium	d__Bacteria;p__Actinobacteriota;c__Actinomycetia;o__Actinomycetales;f__Microbacteriaceae;g__Microbacterium;s__Microbacterium foliorum	Virulent	BacPhlip prediction	MT310853
MT344104	Acinetobacter phage fLi-Aba02	35093	Acinetobacter baumannii DSM 106838	Bacteria;Proteobacteria;Gammaproteobacteria;Pseudomonadales;Moraxellaceae;Acinetobacter	d__Bacteria;p__Proteobacteria;c__Gammaproteobacteria;o__Pseudomonadales;f__Moraxellaceae;g__Acinetobacter;s__Acinetobacter baumannii	Temperate	BacPhlip prediction and genome annotation	MT344104
MT349887	Acinetobacter phage 5W	43032	Acinetobacter baumannii	Bacteria;Proteobacteria;Gammaproteobacteria;Pseudomonadales;Moraxellaceae;Acinetobacter	d__Bacteria;p__Proteobacteria;c__Gammaproteobacteria;o__Pseudomonadales;f__Moraxellaceae;g__Acinetobacter;s__Acinetobacter baumannii	Temperate	BacPhlip prediction	MT349887
MT360680	Klebsiella virus 2019KP1	48372	Klebsiella pneumoniae	Bacteria;Proteobacteria;Gammaproteobacteria;Enterobacterales;Enterobacteriaceae;Klebsiella	d__Bacteria;p__Proteobacteria;c__Gammaproteobacteria;o__Enterobacterales;f__Enterobacteriaceae;g__Klebsiella;s__Klebsiella pneumoniae	Virulent	BacPhlip prediction	MT360680
MT375042	Acinetobacter phage vB_AbaP_Alexa	40237	Acinetobacter baumannii NIPH 201	Bacteria;Proteobacteria;Gammaproteobacteria;Pseudomonadales;Moraxellaceae;Acinetobacter	d__Bacteria;p__Proteobacteria;c__Gammaproteobacteria;o__Pseudomonadales;f__Moraxellaceae;g__Acinetobacter;s__Acinetobacter baumannii	Temperate	BacPhlip prediction	MT375042
MT408532	Synechococcus phage SynMITS9220M01	190237	Synechococcus sp. MIT S9220	Bacteria;Cyanobacteria;Synechococcales;Synechococcaceae;Synechococcus	d__Bacteria;p__Cyanobacteria;c__Cyanobacteriia;o__PCC-6307;f__Cyanobiaceae;g__Synechococcus_C;s__Synechococcus_C sp001632165	Unknown		MT408532
MT416612	Bacillus phage YungSlug	150033	Bacillus thuringiensis kurstaki	Bacteria;Firmicutes;Bacilli;Bacillales;Bacillaceae;Bacillus	d__Bacteria;p__Firmicutes;c__Bacilli;o__Bacillales;f__Bacillaceae_G;g__Bacillus_A;s__Bacillus_A thuringiensis	Virulent	BacPhlip prediction	MT416612
MT424636	Synechococcus phage S-SBP1	45519	Synechococcus sp. WH 7803	Bacteria;Cyanobacteria;Synechococcales;Synechococcaceae;Synechococcus	d__Bacteria;p__Cyanobacteria;c__Cyanobacteriia;o__PCC-6307;f__Cyanobiaceae;g__Synechococcus_C;s__Synechococcus_C sp000063505	Unknown		MT424636
MT491207	Pseudomonas phage vB_PaeM_USP_18	63030	Pseudomonas aeruginosa ATCC 27853	Bacteria;Proteobacteria;Gammaproteobacteria;Pseudomonadales;Pseudomonadaceae;Pseudomonas	d__Bacteria;p__Proteobacteria;c__Gammaproteobacteria;o__Pseudomonadales;f__Pseudomonadaceae;g__Pseudomonas;s__Pseudomonas aeruginosa	Temperate	BacPhlip prediction	MT491207
MT498059	Gordonia phage Doggs	45384	Gordonia terrae 3612	Bacteria;Actinobacteria;Actinobacteria;Corynebacteriales;Gordoniaceae;Gordonia	d__Bacteria;p__Actinobacteriota;c__Actinomycetia;o__Mycobacteriales;f__Mycobacteriaceae;g__Gordonia;s__Gordonia terrae	Temperate	BacPhlip prediction	MT498059
MT498064	Microbacterium phage Pabst	53620	Microbacterium foliorum NRRL B-24224	Bacteria;Actinobacteria;Actinobacteria;Micrococcales;Microbacteriaceae;Microbacterium	d__Bacteria;p__Actinobacteriota;c__Actinomycetia;o__Actinomycetales;f__Microbacteriaceae;g__Microbacterium;s__Microbacterium foliorum	Virulent	BacPhlip prediction	MT498064
MT500539	Salmonella virus STSR3	49503	Salmonella enterica subsp. enterica serovar Typhi	Bacteria;Proteobacteria;Gammaproteobacteria;Enterobacterales;Enterobacteriaceae;Salmonella	d__Bacteria;p__Proteobacteria;c__Gammaproteobacteria;o__Enterobacterales;f__Enterobacteriaceae;g__Salmonella;s__Salmonella enterica	Virulent	BacPhlip prediction	MT500539
MT511058	Escherichia phage vB_EcoD_SU57	46150	Escherichia coli ECOR57	Bacteria;Proteobacteria;Gammaproteobacteria;Enterobacterales;Enterobacteriaceae;Escherichia	d__Bacteria;p__Proteobacteria;c__Gammaproteobacteria;o__Enterobacterales;f__Enterobacteriaceae;g__Escherichia;s__Escherichia flexneri	Virulent	BacPhlip prediction	MT511058
MT521995	Gordonia phage Moosehead	42671	Gordonia terrae 3612	Bacteria;Actinobacteria;Actinobacteria;Corynebacteriales;Gordoniaceae;Gordonia	d__Bacteria;p__Actinobacteriota;c__Actinomycetia;o__Mycobacteriales;f__Mycobacteriaceae;g__Gordonia;s__Gordonia terrae	Temperate	BacPhlip prediction	MT521995
MT521997	Gordonia phage Upyo	45732	Gordonia terrae 3612	Bacteria;Actinobacteria;Actinobacteria;Corynebacteriales;Gordoniaceae;Gordonia	d__Bacteria;p__Actinobacteriota;c__Actinomycetia;o__Mycobacteriales;f__Mycobacteriaceae;g__Gordonia;s__Gordonia terrae	Virulent	BacPhlip prediction	MT521997
MT522006	Gordonia phage BBQValindra	46875	Gordonia terrae 3612	Bacteria;Actinobacteria;Actinobacteria;Corynebacteriales;Gordoniaceae;Gordonia	d__Bacteria;p__Actinobacteriota;c__Actinomycetia;o__Mycobacteriales;f__Mycobacteriaceae;g__Gordonia;s__Gordonia terrae	Temperate	BacPhlip prediction	MT522006
MT613935	Pseudomonas phage Persinger	44033	Pseudomonas aeruginosa UVA4	Bacteria;Proteobacteria;Gammaproteobacteria;Pseudomonadales;Pseudomonadaceae;Pseudomonas	d__Bacteria;p__Proteobacteria;c__Gammaproteobacteria;o__Pseudomonadales;f__Pseudomonadaceae;g__Pseudomonas;s__Pseudomonas aeruginosa	Temperate	BacPhlip prediction	MT613935
MT639639	Gordonia phage LittleFella	64351	Gordonia terrae 3612	Bacteria;Actinobacteria;Actinobacteria;Corynebacteriales;Gordoniaceae;Gordonia	d__Bacteria;p__Actinobacteriota;c__Actinomycetia;o__Mycobacteriales;f__Mycobacteriaceae;g__Gordonia;s__Gordonia terrae	Unknown		MT639639
MT639641	Microbacterium phage Phinky	63064	Microbacterium foliorum NRRL B-24224 SEA	Bacteria;Actinobacteria;Actinobacteria;Micrococcales;Microbacteriaceae;Microbacterium	d__Bacteria;p__Actinobacteriota;c__Actinomycetia;o__Actinomycetales;f__Microbacteriaceae;g__Microbacterium;s__Microbacterium foliorum	Unknown		MT639641
MT639646	Microbacterium phage Rasputia	97105	Microbacterium foliorum NRRL B-24224 SEA	Bacteria;Actinobacteria;Actinobacteria;Micrococcales;Microbacteriaceae;Microbacterium	d__Bacteria;p__Actinobacteriota;c__Actinomycetia;o__Actinomycetales;f__Microbacteriaceae;g__Microbacterium;s__Microbacterium foliorum	Unknown		MT639646
MT639650	Gordonia phage Ohgeesy	53473	Gordonia terrae 3612	Bacteria;Actinobacteria;Actinobacteria;Corynebacteriales;Gordoniaceae;Gordonia	d__Bacteria;p__Actinobacteriota;c__Actinomycetia;o__Mycobacteriales;f__Mycobacteriaceae;g__Gordonia;s__Gordonia terrae	Temperate	BacPhlip prediction	MT639650
MT653146	Salmonella phage 8sent1748	110720	Salmonella enterica subsp. enterica serovar Gallinarum	Bacteria;Proteobacteria;Gammaproteobacteria;Enterobacterales;Enterobacteriaceae;Salmonella	d__Bacteria;p__Proteobacteria;c__Gammaproteobacteria;o__Enterobacterales;f__Enterobacteriaceae;g__Salmonella;s__Salmonella enterica	Virulent	BacPhlip prediction	MT653146
MT657335	Gordonia phage Mariokart	60762	Gordonia terrae 3612	Bacteria;Actinobacteria;Actinobacteria;Corynebacteriales;Gordoniaceae;Gordonia	d__Bacteria;p__Actinobacteriota;c__Actinomycetia;o__Mycobacteriales;f__Mycobacteriaceae;g__Gordonia;s__Gordonia terrae	Virulent	BacPhlip prediction	MT657335
MT657343	Microbacterium phage GaeCeo	40168	Microbacterium foliorum NRRL B-24224	Bacteria;Actinobacteria;Actinobacteria;Micrococcales;Microbacteriaceae;Microbacterium	d__Bacteria;p__Actinobacteriota;c__Actinomycetia;o__Actinomycetales;f__Microbacteriaceae;g__Microbacterium;s__Microbacterium foliorum	Virulent	BacPhlip prediction	MT657343
MT682064	Klebsiella virus KpV2811	46391	Klebsiella pneumoniae capsular type K1	Bacteria;Proteobacteria;Gammaproteobacteria;Enterobacterales;Enterobacteriaceae;Klebsiella	d__Bacteria;p__Proteobacteria;c__Gammaproteobacteria;o__Enterobacterales;f__Enterobacteriaceae;g__Klebsiella;s__Klebsiella pneumoniae	Virulent	BacPhlip prediction	MT682064
MT684587	Microbacterium phage Fede	54911	Microbacterium foliorum NRRL B-24224 SEA	Bacteria;Actinobacteria;Actinobacteria;Micrococcales;Microbacteriaceae;Microbacterium	d__Bacteria;p__Actinobacteriota;c__Actinomycetia;o__Actinomycetales;f__Microbacteriaceae;g__Microbacterium;s__Microbacterium foliorum	Virulent	BacPhlip prediction	MT684587
MT701590	Klebsiella phage Miami	253383	Klebsiella pneumoniae	Bacteria;Proteobacteria;Gammaproteobacteria;Enterobacterales;Enterobacteriaceae;Klebsiella	d__Bacteria;p__Proteobacteria;c__Gammaproteobacteria;o__Enterobacterales;f__Enterobacteriaceae;g__Klebsiella;s__Klebsiella pneumoniae	Virulent	BacPhlip prediction	MT701590
MT711523	Escherichia phage vB_EcoS_fFiEco02	44723	Escherichia coli	Bacteria;Proteobacteria;Gammaproteobacteria;Enterobacterales;Enterobacteriaceae;Escherichia	d__Bacteria;p__Proteobacteria;c__Gammaproteobacteria;o__Enterobacterales;f__Enterobacteriaceae;g__Escherichia;s__Escherichia flexneri	Virulent	BacPhlip prediction	MT711523
MT723937	Gordonia phage JKSyngboy	58176	Gordonia terrae 3612	Bacteria;Actinobacteria;Actinobacteria;Corynebacteriales;Gordoniaceae;Gordonia	d__Bacteria;p__Actinobacteriota;c__Actinomycetia;o__Mycobacteriales;f__Mycobacteriaceae;g__Gordonia;s__Gordonia terrae	Virulent	BacPhlip prediction	MT723937
MT723938	Gordonia phage Bunnybear	51268	Gordonia terrae 3612	Bacteria;Actinobacteria;Actinobacteria;Corynebacteriales;Gordoniaceae;Gordonia	d__Bacteria;p__Actinobacteriota;c__Actinomycetia;o__Mycobacteriales;f__Mycobacteriaceae;g__Gordonia;s__Gordonia terrae	Temperate	BacPhlip prediction	MT723938
MT724048	Staphylococcus phage SAP3	41949	Staphylococcus aureus D085	Bacteria;Firmicutes;Bacilli;Bacillales;Staphylococcaceae;Staphylococcus	d__Bacteria;p__Firmicutes;c__Bacilli;o__Staphylococcales;f__Staphylococcaceae;g__Staphylococcus;s__Staphylococcus aureus	Temperate	BacPhlip prediction	MT724048
MT740315	Escherichia phage JEP4	39195	Escherichia coli	Bacteria;Proteobacteria;Gammaproteobacteria;Enterobacterales;Enterobacteriaceae;Escherichia	d__Bacteria;p__Proteobacteria;c__Gammaproteobacteria;o__Enterobacterales;f__Enterobacteriaceae;g__Escherichia;s__Escherichia flexneri	Temperate	BacPhlip prediction	MT740315
MT771339	Gordonia phage Archimedes	44938	Gordonia terrae 3612	Bacteria;Actinobacteria;Actinobacteria;Corynebacteriales;Gordoniaceae;Gordonia	d__Bacteria;p__Actinobacteriota;c__Actinomycetia;o__Mycobacteriales;f__Mycobacteriaceae;g__Gordonia;s__Gordonia terrae	Virulent	BacPhlip prediction	MT771339
MT771342	Gordonia phage Matteo	44079	Gordonia terrae 3612	Bacteria;Actinobacteria;Actinobacteria;Corynebacteriales;Gordoniaceae;Gordonia	d__Bacteria;p__Actinobacteriota;c__Actinomycetia;o__Mycobacteriales;f__Mycobacteriaceae;g__Gordonia;s__Gordonia terrae	Temperate	BacPhlip prediction	MT771342
MT771343	Gordonia phage Clown	58203	Gordonia terrae 3612	Bacteria;Actinobacteria;Actinobacteria;Corynebacteriales;Gordoniaceae;Gordonia	d__Bacteria;p__Actinobacteriota;c__Actinomycetia;o__Mycobacteriales;f__Mycobacteriaceae;g__Gordonia;s__Gordonia terrae	Temperate	BacPhlip prediction	MT771343
MT771344	Microbacterium phage Zhengyi	54803	Microbacterium foliorum NRRL B-24224	Bacteria;Actinobacteria;Actinobacteria;Micrococcales;Microbacteriaceae;Microbacterium	d__Bacteria;p__Actinobacteriota;c__Actinomycetia;o__Actinomycetales;f__Microbacteriaceae;g__Microbacterium;s__Microbacterium foliorum	Virulent	BacPhlip prediction	MT771344
MT771346	Gordonia phage MichaelScott	48397	Gordonia terrae 3612	Bacteria;Actinobacteria;Actinobacteria;Corynebacteriales;Gordoniaceae;Gordonia	d__Bacteria;p__Actinobacteriota;c__Actinomycetia;o__Mycobacteriales;f__Mycobacteriaceae;g__Gordonia;s__Gordonia terrae	Temperate	BacPhlip prediction	MT771346
MT774487	Salmonella phage MG40	40315	Salmonella enterica subsp. enterica serovar Typhimurium UB-20, LT2	Bacteria;Proteobacteria;Gammaproteobacteria;Enterobacterales;Enterobacteriaceae;Salmonella	d__Bacteria;p__Proteobacteria;c__Gammaproteobacteria;o__Enterobacterales;f__Enterobacteriaceae;g__Salmonella;s__Salmonella enterica	Temperate	BacPhlip prediction	MT774487
MT783706	Acinetobacter phage Aristophanes	43505	Acinetobacter baumannii strain KZ-1098	Bacteria;Proteobacteria;Gammaproteobacteria;Pseudomonadales;Moraxellaceae;Acinetobacter	d__Bacteria;p__Proteobacteria;c__Gammaproteobacteria;o__Pseudomonadales;f__Moraxellaceae;g__Acinetobacter;s__Acinetobacter baumannii	Virulent	BacPhlip prediction	MT783706
MT813197	Escherichia phage vB_EcoP_Kapi1	39436	Escherichia coli MP1	Bacteria;Proteobacteria;Gammaproteobacteria;Enterobacterales;Enterobacteriaceae;Escherichia	d__Bacteria;p__Proteobacteria;c__Gammaproteobacteria;o__Enterobacterales;f__Enterobacteriaceae;g__Escherichia;s__Escherichia coli	Temperate	BacPhlip prediction	MT813197
MT833387	Escherichia phage HF4s	39390	Escherichia coli 4s	Bacteria;Proteobacteria;Gammaproteobacteria;Enterobacterales;Enterobacteriaceae;Escherichia	d__Bacteria;p__Proteobacteria;c__Gammaproteobacteria;o__Enterobacterales;f__Enterobacteriaceae;g__Escherichia;s__Escherichia flexneri	Temperate	BacPhlip prediction	MT833387
MT889371	Microbacterium phage DelaGarza	39631	Microbacterium foliorum NRRL B-24224	Bacteria;Actinobacteria;Actinobacteria;Micrococcales;Microbacteriaceae;Microbacterium	d__Bacteria;p__Actinobacteriota;c__Actinomycetia;o__Actinomycetales;f__Microbacteriaceae;g__Microbacterium;s__Microbacterium foliorum	Unknown		MT889371
MT889377	Microbacterium phage Zayuliv	40457	Microbacterium foliorum NRRL B-24224	Bacteria;Actinobacteria;Actinobacteria;Micrococcales;Microbacteriaceae;Microbacterium	d__Bacteria;p__Actinobacteriota;c__Actinomycetia;o__Actinomycetales;f__Microbacteriaceae;g__Microbacterium;s__Microbacterium foliorum	Virulent	BacPhlip prediction	MT889377
MT889387	Arthrobacter phage DanielleIgnace	61275	Arthrobacter sp. 68b	Bacteria;Actinobacteria;Actinobacteria;Micrococcales;Micrococcaceae;Arthrobacter	d__Bacteria;p__Actinobacteriota;c__Actinomycetia;o__Actinomycetales;f__Micrococcaceae;g__Paenarthrobacter;s__Paenarthrobacter ureafaciens	Virulent	BacPhlip prediction	MT889387
MT894004	Klebsiella phage MEW1	47129	Klebsiella pneumoniae B5055	Bacteria;Proteobacteria;Gammaproteobacteria;Enterobacterales;Enterobacteriaceae;Klebsiella	d__Bacteria;p__Proteobacteria;c__Gammaproteobacteria;o__Enterobacterales;f__Enterobacteriaceae;g__Klebsiella;s__Klebsiella pneumoniae	Virulent	BacPhlip prediction	MT894004
MT932212	Salmonella phage VSe13	39265	Salmonella enterica subsp. enterica serovar Enteritidis	Bacteria;Proteobacteria;Gammaproteobacteria;Enterobacterales;Enterobacteriaceae;Salmonella	d__Bacteria;p__Proteobacteria;c__Gammaproteobacteria;o__Enterobacterales;f__Enterobacteriaceae;g__Salmonella;s__Salmonella enterica	Temperate	BacPhlip prediction	MT932212
MT952844	Gordonia phage Bosnia	54546	Gordonia terrae 3612	Bacteria;Actinobacteria;Actinobacteria;Corynebacteriales;Gordoniaceae;Gordonia	d__Bacteria;p__Actinobacteriota;c__Actinomycetia;o__Mycobacteriales;f__Mycobacteriaceae;g__Gordonia;s__Gordonia terrae	Temperate	BacPhlip prediction	MT952844
MT992243	Acinetobacter phage DMU1	43482	Acinetobacter baumannii 19606	Bacteria;Proteobacteria;Gammaproteobacteria;Pseudomonadales;Moraxellaceae;Acinetobacter	d__Bacteria;p__Proteobacteria;c__Gammaproteobacteria;o__Pseudomonadales;f__Moraxellaceae;g__Acinetobacter;s__Acinetobacter baumannii	Virulent	BacPhlip prediction	MT992243
MW012634	Bacillus phage DLc1	28950	Bacillus cereus 1582-3B	Bacteria;Firmicutes;Bacilli;Bacillales;Bacillaceae;Bacillus	d__Bacteria;p__Firmicutes;c__Bacilli;o__Bacillales;f__Bacillaceae_G;g__Bacillus_A;s__Bacillus_A bombysepticus	Virulent	BacPhlip prediction	MW012634
MW055901	Gordonia phage Bunker	45508	Gordonia terrae 3612	Bacteria;Actinobacteria;Actinobacteria;Corynebacteriales;Gordoniaceae;Gordonia	d__Bacteria;p__Actinobacteriota;c__Actinomycetia;o__Mycobacteriales;f__Mycobacteriaceae;g__Gordonia;s__Gordonia terrae	Temperate	BacPhlip prediction	MW055901
MW055908	Gordonia phage Lamberg	44730	Gordonia terrae 3612	Bacteria;Actinobacteria;Actinobacteria;Corynebacteriales;Gordoniaceae;Gordonia	d__Bacteria;p__Actinobacteriota;c__Actinomycetia;o__Mycobacteriales;f__Mycobacteriaceae;g__Gordonia;s__Gordonia terrae	Temperate	BacPhlip prediction	MW055908
MW084976	Bacillus phage Kirov	165667	Bacillus cereus	Bacteria;Firmicutes;Bacilli;Bacillales;Bacillaceae;Bacillus	d__Bacteria;p__Firmicutes;c__Bacilli;o__Bacillales;f__Bacillaceae_G;g__Bacillus_A;s__Bacillus_A bombysepticus	Temperate	BacPhlip prediction	MW084976
MW117965	Synechococcus phage S-H38	180224	Synechococcus sp. MW02	Bacteria;Cyanobacteria;Synechococcales;Synechococcaceae;Synechococcus	d__Bacteria;p__Cyanobacteria;c__Cyanobacteriia;o__PCC-6307;f__Cyanobiaceae;g__Synechococcus_E;s__Synechococcus_E sp002724845	Virulent	BacPhlip prediction	MW117965
MW117966	Synechococcus phage S-H9-1	192454	Synechococcus sp. MW02	Bacteria;Cyanobacteria;Synechococcales;Synechococcaceae;Synechococcus	d__Bacteria;p__Cyanobacteria;c__Cyanobacteriia;o__PCC-6307;f__Cyanobiaceae;g__Synechococcus_E;s__Synechococcus_E sp002724845	Virulent	BacPhlip prediction	MW117966
MW132713	Gordonia phage TinaLin	43366	Gordonia terrae NRRL B-16283	Bacteria;Actinobacteria;Actinobacteria;Corynebacteriales;Gordoniaceae;Gordonia	d__Bacteria;p__Actinobacteriota;c__Actinomycetia;o__Mycobacteriales;f__Mycobacteriaceae;g__Gordonia;s__Gordonia terrae	Temperate	BacPhlip prediction	MW132713
MW147367	Synechococcus phage S-H9-2	187320	Synechococcus sp. WH 8102	Bacteria;Cyanobacteria;Synechococcales;Synechococcaceae;Synechococcus	d__Bacteria;p__Cyanobacteria;c__Cyanobacteriia;o__PCC-6307;f__Cyanobiaceae;g__Synechococcus_E;s__Synechococcus_E sp000195975	Virulent	BacPhlip prediction	MW147367
MW238767	Staphylococcus phage IME1364_02	42338	Staphylococcus aureus IME1364	Bacteria;Firmicutes;Bacilli;Bacillales;Staphylococcaceae;Staphylococcus	d__Bacteria;p__Firmicutes;c__Bacilli;o__Staphylococcales;f__Staphylococcaceae;g__Staphylococcus;s__Staphylococcus aureus	Temperate	BacPhlip prediction	MW238767
MW248466	Staphylococcus phage MarsHill	266637	Staphylococcus aureus	Bacteria;Firmicutes;Bacilli;Bacillales;Staphylococcaceae;Staphylococcus	d__Bacteria;p__Firmicutes;c__Bacilli;o__Staphylococcales;f__Staphylococcaceae;g__Staphylococcus;s__Staphylococcus aureus	Unknown		MW248466
MW291022	Gordonia phage Schwartz33	59457	Gordonia terrae 3612	Bacteria;Actinobacteria;Actinobacteria;Corynebacteriales;Gordoniaceae;Gordonia	d__Bacteria;p__Actinobacteriota;c__Actinomycetia;o__Mycobacteriales;f__Mycobacteriaceae;g__Gordonia;s__Gordonia terrae	Virulent	BacPhlip prediction	MW291022
MW314847	Gordonia phage Delrey21	61476	Gordonia terrae 3612	Bacteria;Actinobacteria;Actinobacteria;Corynebacteriales;Gordoniaceae;Gordonia	d__Bacteria;p__Actinobacteriota;c__Actinomycetia;o__Mycobacteriales;f__Mycobacteriaceae;g__Gordonia;s__Gordonia terrae	Virulent	BacPhlip prediction	MW314847
MW314850	Gordonia phage Lilbeanie	59210	Gordonia terrae 3612	Bacteria;Actinobacteria;Actinobacteria;Corynebacteriales;Gordoniaceae;Gordonia	d__Bacteria;p__Actinobacteriota;c__Actinomycetia;o__Mycobacteriales;f__Mycobacteriaceae;g__Gordonia;s__Gordonia terrae	Virulent	BacPhlip prediction	MW314850
MW349128	Staphylococcus phage Machias	274478	Staphylococcus aureus	Bacteria;Firmicutes;Bacilli;Bacillales;Staphylococcaceae;Staphylococcus	d__Bacteria;p__Firmicutes;c__Bacilli;o__Staphylococcales;f__Staphylococcaceae;g__Staphylococcus;s__Staphylococcus aureus	Virulent	BacPhlip prediction	MW349128
MW365947	Microbacterium phage PineapplePluto	53868	Microbacterium foliorum NRRL B-24224	Bacteria;Actinobacteria;Actinobacteria;Micrococcales;Microbacteriaceae;Microbacterium	d__Bacteria;p__Actinobacteriota;c__Actinomycetia;o__Actinomycetales;f__Microbacteriaceae;g__Microbacterium;s__Microbacterium foliorum	Virulent	BacPhlip prediction	MW365947
MW366843	Erwinia phage pEa_SNUABM_5	267169	Erwinia amylovora	Bacteria;Proteobacteria;Gammaproteobacteria;Enterobacterales;Erwiniaceae;Erwinia	d__Bacteria;p__Proteobacteria;c__Gammaproteobacteria;o__Enterobacterales;f__Enterobacteriaceae;g__Erwinia;s__Erwinia amylovora	Unknown		MW366843
